# Supplementary material for: Observation of hybrid higher-order skin-topological effect in non-Hermitian topolectrical circuits
Source: Nat Commun. 2021 Dec 10;12:7201. doi: 10.1038/s41467-021-26414-5 (PMC8664810; doi:10.1038/s41467-021-26414-5)
Supplement: Supplementary file 2 — Source Data [file 41467_2021_26414_MOESM2_ESM.xls]

## Sheet: Fig. 4(a)
The experimentally measured spectra for ST effect
Double open boundary conditions						Double periodic boundary conditions						x-periodic, y-open boundary conditions
	-0.0700013066062936 + 0.00632133446713350i						-0.0692051808038156 + 0.00116270825799423i						0.0183963785266080 + 0.00348931467928308i
	-0.0700013066062936 - 0.00632133446713350i						-0.0692051808038156 - 0.00116270825799423i						0.0183963785266080 - 0.00348931467928308i
	-0.0680658171398042 + 0.00858210467507594i						0.0692051808037350 + 0.00116270825868003i						0.0322436814165048 + 0.0138573297328601i
	-0.0680658171398042 - 0.00858210467507594i						0.0692051808037350 - 0.00116270825868003i						0.0322436814165048 - 0.0138573297328601i
	-0.0668712739415251 + 0.00975212938335014i						-0.0295281763934829 + 0.00502909892822335i						0.0346541629946463 + 0.0204218420133363i
	-0.0668712739415251 - 0.00975212938335014i						-0.0295281763934829 - 0.00502909892822335i						0.0346541629946463 - 0.0204218420133363i
	-0.0656312763903504 + 0.0109878527450223i						0.0295281763937844 + 0.00502909892732343i						0.0343651998746568 + 0.0204583307555625i
	-0.0656312763903504 - 0.0109878527450223i						0.0295281763937844 - 0.00502909892732343i						0.0343651998746568 - 0.0204583307555625i
	-0.0641864565489618 + 0.0118665652022790i						0.0673181934680573 + 0.0112326892857915i						0.0647860756454191 + 0.00532942104079710i
	-0.0641864565489618 - 0.0118665652022790i						0.0673181934680573 - 0.0112326892857915i						0.0647860756454191 - 0.00532942104079710i
	-0.0631497004835104 + 0.0121774161528127i						0.0670260928274317 + 0.0114208077705315i						0.0613308706944619 + 0.000512567908135320i
	-0.0631497004835104 - 0.0121774161528127i						0.0670260928274317 - 0.0114208077705315i						0.0613308706944619 - 0.000512567908135320i
	-0.0318668620284901 + 0.0142031235489686i						-0.0673181934676318 + 0.0112326892856555i						0.0640548371367856 + 0.0105146815456262i
	-0.0318668620284901 - 0.0142031235489686i						-0.0673181934676318 - 0.0112326892856555i						0.0640548371367856 - 0.0105146815456262i
	-0.0626098263251183 + 0.0131404437945491i						-0.0670260928280192 + 0.0114208077703960i						0.0652228787653366 + 0.0130887825096571i
	-0.0626098263251183 - 0.0131404437945491i						-0.0670260928280192 - 0.0114208077703960i						0.0652228787653366 - 0.0130887825096571i
	-0.0339069546631441 + 0.0147535270038311i						-0.0399021238286208 + 0.0184887919248053i						0.0650097255778441 + 0.0130943303650360i
	-0.0339069546631441 - 0.0147535270038311i						-0.0399021238286208 - 0.0184887919248053i						0.0650097255778441 - 0.0130943303650360i
	-0.0612491872770536 + 0.0137851930696572i						-0.0400010436509737 + 0.0186762586156871i						0.0396679001558096 + 0.0187385611702478i
	-0.0612491872770536 - 0.0137851930696572i						-0.0400010436509737 - 0.0186762586156871i						0.0396679001558096 - 0.0187385611702478i
	-0.0391204635641573 + 0.0165624177670947i						0.0399021238293402 + 0.0184887919231622i						0.0628906024048258 + 0.0144918971866115i
	-0.0391204635641573 - 0.0165624177670947i						0.0399021238293402 - 0.0184887919231622i						0.0628906024048258 - 0.0144918971866115i
	-0.0608463554052736 + 0.0140555334942495i						0.0400010436508553 + 0.0186762586140462i						0.0631645264413461 + 0.0154089206949312i
	-0.0608463554052736 - 0.0140555334942495i						0.0400010436508553 - 0.0186762586140462i						0.0631645264413461 - 0.0154089206949312i
	-0.0403881212260642 + 0.0167305771133647i						0.0660892935191144 + 0.0120918443826447i						0.0629658317545554 + 0.0154266053091750i
	-0.0403881212260642 - 0.0167305771133647i						0.0660892935191144 - 0.0120918443826447i						0.0629658317545554 - 0.0154266053091750i
	-0.0590746028607160 + 0.0156732747734929i						-0.0660892935183694 + 0.0120918443833195i						0.0438722361086205 + 0.0202507108319527i
	-0.0590746028607160 - 0.0156732747734929i						-0.0660892935183694 - 0.0120918443833195i						0.0438722361086205 - 0.0202507108319527i
	-0.0441628585714666 + 0.0167106491879492i						-0.0423344558763723 + 0.0195467905943236i						0.0441935104769618 + 0.0201546279358403i
	-0.0441628585714666 - 0.0167106491879492i						-0.0423344558763723 - 0.0195467905943236i						0.0441935104769618 - 0.0201546279358403i
	-0.0590642591008010 + 0.0140121475270063i						0.0423344558758483 + 0.0195467905913686i						0.0457239926619845 + 0.0208558880980279i
	-0.0590642591008010 - 0.0140121475270063i						0.0423344558758483 - 0.0195467905913686i						0.0457239926619845 - 0.0208558880980279i
	-0.0591300495272843 + 0.0150099770341742i						0.0427038525172701 + 0.0194472545770840i						0.0614868452350141 + 0.0175038451742783i
	-0.0591300495272843 - 0.0150099770341742i						0.0427038525172701 - 0.0194472545770840i						0.0614868452350141 - 0.0175038451742783i
	-0.0465211670277081 + 0.0170833433810487i						-0.0427038525166984 + 0.0194472545764866i						0.0475709620407338 + 0.0211339130110171i
	-0.0465211670277081 - 0.0170833433810487i						-0.0427038525166984 - 0.0194472545764866i						0.0475709620407338 - 0.0211339130110171i
	-0.0452644463410952 + 0.0164327730785790i						0.0658652821244995 + 0.0120878781557031i						0.0478226317452048 + 0.0210661135963091i
	-0.0452644463410952 - 0.0164327730785790i						0.0658652821244995 - 0.0120878781557031i						0.0478226317452048 - 0.0210661135963091i
	-0.0580859506392916 + 0.0155704297792132i						-0.0658652821255033 + 0.0120878781596990i						0.0602864296101500 + 0.0194555950672015i
	-0.0580859506392916 - 0.0155704297792132i						-0.0658652821255033 - 0.0120878781596990i						0.0602864296101500 - 0.0194555950672015i
	-0.0485825585734774 + 0.0168047331217709i						-0.0638827667915680 + 0.0159038291020116i						0.0606168746368276 + 0.0178635204008753i
	-0.0485825585734774 - 0.0168047331217709i						-0.0638827667915680 - 0.0159038291020116i						0.0606168746368276 - 0.0178635204008753i
	-0.0504306404464796 + 0.0172481128215160i						0.0638827667924381 + 0.0159038291021168i						0.0501908584412442 + 0.0214076982806399i
	-0.0504306404464796 - 0.0172481128215160i						0.0638827667924381 - 0.0159038291021168i						0.0501908584412442 - 0.0214076982806399i
	-0.0521950338163167 + 0.0173314363525930i						-0.0636931394235425 + 0.0159047121225845i						0.0604205483391837 + 0.0178873001598481i
	-0.0521950338163167 - 0.0173314363525930i						-0.0636931394235425 - 0.0159047121225845i						0.0604205483391837 - 0.0178873001598481i
	-0.0558379682738775 + 0.0172997083927071i						-0.0637210643013677 + 0.0160907350904007i						0.0516987509022848 + 0.0212310386126392i
	-0.0558379682738775 - 0.0172997083927071i						-0.0637210643013677 - 0.0160907350904007i						0.0516987509022848 - 0.0212310386126392i
	-0.0567450463509214 + 0.0153158087528754i						0.0636931394231504 + 0.0159047121193735i						0.0519104475483378 + 0.0211908117454772i
	-0.0567450463509214 - 0.0153158087528754i						0.0636931394231504 - 0.0159047121193735i						0.0519104475483378 - 0.0211908117454772i
	-0.0508691643229463 + 0.0165035340420899i						0.0637210643014912 + 0.0160907350905089i						0.0529747203615437 + 0.0212485257530002i
	-0.0508691643229463 - 0.0165035340420899i						0.0637210643014912 - 0.0160907350905089i						0.0529747203615437 - 0.0212485257530002i
	-0.0556012611798296 + 0.0165792935828429i						-0.0625720681894000 + 0.0181565736812423i						0.0487722426804349 + 0.0165107423892497i
	-0.0556012611798296 - 0.0165792935828429i						-0.0625720681894000 - 0.0181565736812423i						0.0487722426804349 - 0.0165107423892497i
	-0.0530148913735197 + 0.0155975884788533i						0.0625720681896564 + 0.0181565736814029i						-0.0184084734118684 + 0.00352919270871789i
	-0.0530148913735197 - 0.0155975884788533i						0.0625720681896564 - 0.0181565736814029i						-0.0184084734118684 - 0.00352919270871789i
	-3.49212986076231e-05 + 2.62498670088382e-05i						-0.0624622835596443 + 0.0183378204011908i						0.0560713206050564 + 0.0209916861167379i
	-3.49212986076231e-05 - 2.62498670088382e-05i						-0.0624622835596443 - 0.0183378204011908i						0.0560713206050564 - 0.0209916861167379i
	-0.0547779853877295 + 0.0164375063007333i						0.0624622835592244 + 0.0183378204013494i						0.0558661299670203 + 0.0210184516190372i
	-0.0547779853877295 - 0.0164375063007333i						0.0624622835592244 - 0.0183378204013494i						0.0558661299670203 - 0.0210184516190372i
	3.61363944651400e-05 + 2.60504563194590e-05i						0.0635310413027472 + 0.0160919514049531i						0.0551985938044954 + 0.0205904231855343i
	3.61363944651400e-05 - 2.60504563194590e-05i						0.0635310413027472 - 0.0160919514049531i						0.0551985938044954 - 0.0205904231855343i
	0.0699327263028321 + 0.00635478920559955i						-0.0635310413038834 + 0.0160919514081602i						-0.0346317055121997 + 0.0204162231582092i
	0.0699327263028321 - 0.00635478920559955i						-0.0635310413038834 - 0.0160919514081602i						-0.0346317055121997 - 0.0204162231582092i
	0.0680469899914628 + 0.00849289392665847i						-0.0476997886645322 + 0.0213177056287864i						-0.0321837975617113 + 0.0139605902189327i
	0.0680469899914628 - 0.00849289392665847i						-0.0476997886645322 - 0.0213177056287864i						-0.0321837975617113 - 0.0139605902189327i
	-0.0328888638674751 + 0.00000000000000i						-0.0479896462992493 + 0.0214452043577966i						-0.0343467722406837 + 0.0204542062068297i
	0.0668168935970713 + 0.00977897356855874i						-0.0479896462992493 - 0.0214452043577966i						-0.0343467722406837 - 0.0204542062068297i
	0.0668168935970713 - 0.00977897356855874i						0.0476997886643355 + 0.0213177056252646i						-0.0648225929866149 + 0.00527103206016467i
	0.0318409440492515 + 0.0144046481735023i						0.0476997886643355 - 0.0213177056252646i						-0.0648225929866149 - 0.00527103206016467i
	0.0318409440492515 - 0.0144046481735023i						0.0479896462994907 + 0.0214452043578273i						-0.0395838737546169 + 0.0189032230183748i
	0.0657054303468131 + 0.0108710525429602i						0.0479896462994907 - 0.0214452043578273i						-0.0395838737546169 - 0.0189032230183748i
	0.0657054303468131 - 0.0108710525429602i						0.0479617642477638 + 0.0212616907267086i						-0.0611977176952620 + 0.000422393417412463i
	0.0339302641030778 + 0.0147456466320892i						0.0479617642477638 - 0.0212616907267086i						-0.0611977176952620 - 0.000422393417412463i
	0.0339302641030778 - 0.0147456466320892i						-0.0479617642468668 + 0.0212616907266847i						-0.0640893636553930 + 0.0104885568867266i
	0.0641660609980458 + 0.0118476705771377i						-0.0479617642468668 - 0.0212616907266847i						-0.0640893636553930 - 0.0104885568867266i
	0.0641660609980458 - 0.0118476705771377i						0.0477272151804502 + 0.0214993901909239i						-0.0652301013948252 + 0.0130884889520766i
	0.0389793858316040 + 0.0165224134162446i						0.0477272151804502 - 0.0214993901909239i						-0.0652301013948252 - 0.0130884889520766i
	0.0389793858316040 - 0.0165224134162446i						-0.0477272151812984 + 0.0214993901944474i						-0.0650141144274072 + 0.0130924360318363i
	0.0630861076911217 + 0.0121144322255174i						-0.0477272151812984 - 0.0214993901944474i						-0.0650141144274072 - 0.0130924360318363i
	0.0630861076911217 - 0.0121144322255174i						-0.0502851983328285 + 0.0217629804827427i						-0.0438841374099000 + 0.0202443898636249i
	0.0399570945085518 + 0.0167289572735735i						-0.0502851983328285 - 0.0217629804827427i						-0.0438841374099000 - 0.0202443898636249i
	0.0399570945085518 - 0.0167289572735735i						-0.0502885743062156 + 0.0215760345876004i						-0.0442130553459280 + 0.0201532879093575i
	0.0627025907698684 + 0.0130323338597613i						-0.0502885743062156 - 0.0215760345876004i						-0.0442130553459280 - 0.0201532879093575i
	0.0627025907698684 - 0.0130323338597613i						0.0502851983328346 + 0.0217629804796338i						-0.0629214822665568 + 0.0144907343042142i
	0.0440389080546688 + 0.0166849256278634i						0.0502851983328346 - 0.0217629804796338i						-0.0629214822665568 - 0.0144907343042142i
	0.0440389080546688 - 0.0166849256278634i						0.0502885743068053 + 0.0215760345844875i						-0.0456672055078312 + 0.0209830498259190i
	0.0612875029389974 + 0.0134926958846656i						0.0502885743068053 - 0.0215760345844875i						-0.0456672055078312 - 0.0209830498259190i
	0.0612875029389974 - 0.0134926958846656i						0.0598084426647707 + 0.0201447022105223i						-0.0631784154518791 + 0.0154091507252129i
	0.0450796044410409 + 0.0164266036193722i						0.0598084426647707 - 0.0201447022105223i						-0.0631784154518791 - 0.0154091507252129i
	0.0450796044410409 - 0.0164266036193722i						0.0539303791357531 + 0.0210973945267134i						-0.0629770550943644 + 0.0154224421361848i
	0.0608789994522590 + 0.0141603636482112i						0.0539303791357531 - 0.0210973945267134i						-0.0629770550943644 - 0.0154224421361848i
	0.0608789994522590 - 0.0141603636482112i						-0.0598084426648537 + 0.0201447022103336i						-0.0475845741546419 + 0.0211236776505995i
	0.0465703167484732 + 0.0171455438989346i						-0.0598084426648537 - 0.0201447022103336i						-0.0475845741546419 - 0.0211236776505995i
	0.0465703167484732 - 0.0171455438989346i						-0.0539303791354547 + 0.0210973945306484i						-0.0615034092435278 + 0.0175124819475651i
	0.0590966372466973 + 0.0139685221564619i						-0.0539303791354547 - 0.0210973945306484i						-0.0615034092435278 - 0.0175124819475651i
	0.0590966372466973 - 0.0139685221564619i						0.0585632685993837 + 0.0193462277988151i						-0.0478561700489943 + 0.0210619065545388i
	0.0483833623934142 + 0.0166976382735870i						0.0585632685993837 - 0.0193462277988151i						-0.0478561700489943 - 0.0210619065545388i
	0.0483833623934142 - 0.0166976382735870i						0.0583810417801294 + 0.0193557420857889i						-0.0602906213473366 + 0.0194598657984490i
	0.0591864497857574 + 0.0149166380892712i						0.0583810417801294 - 0.0193557420857889i						-0.0602906213473366 - 0.0194598657984490i
	0.0591864497857574 - 0.0149166380892712i						-0.0585632685985928 + 0.0193462278007698i						-0.0606334410376101 + 0.0178672083882808i
	0.0590312152944858 + 0.0156232691320420i						-0.0585632685985928 - 0.0193462278007698i						-0.0606334410376101 - 0.0178672083882808i
	0.0590312152944858 - 0.0156232691320420i						-0.0583810417808773 + 0.0193557420912948i						-0.0501717599073598 + 0.0214659786098630i
	0.0582912634198440 + 0.0154623894098405i						-0.0583810417808773 - 0.0193557420912948i						-0.0501717599073598 - 0.0214659786098630i
	0.0582912634198440 - 0.0154623894098405i						-0.0585285552128246 + 0.0203161424458570i						-0.0604367968050549 + 0.0178840819952712i
	0.0505416502806582 + 0.0172725849167926i						-0.0585285552128246 - 0.0203161424458570i						-0.0604367968050549 - 0.0178840819952712i
	0.0505416502806582 - 0.0172725849167926i						-0.0584682495464273 + 0.0204973525301186i						-0.0517083140162566 + 0.0212236991409982i
	0.0523080212993846 + 0.0173777714858043i						-0.0584682495464273 - 0.0204973525301186i						-0.0517083140162566 - 0.0212236991409982i
	0.0523080212993846 - 0.0173777714858043i						0.0585285552134598 + 0.0203161424466588i						0.0553886711330247 + 0.0205676558351166i
	0.0506263122993095 + 0.0165635679281499i						0.0585285552134598 - 0.0203161424466588i						0.0553886711330247 - 0.0205676558351166i
	0.0506263122993095 - 0.0165635679281499i						0.0584682495464378 + 0.0204973525309195i						-0.0519335716394653 + 0.0211879754464047i
	0.0567650267888738 + 0.0153345954455666i						0.0584682495464378 - 0.0204973525309195i						-0.0519335716394653 - 0.0211879754464047i
	0.0567650267888738 - 0.0153345954455666i						0.0583398349445739 + 0.0203316756913662i						-0.0529712602827652 + 0.0212636019549485i
	0.0559115400773892 + 0.0173208106836888i						0.0583398349445739 - 0.0203316756913662i						-0.0529712602827652 - 0.0212636019549485i
	0.0559115400773892 - 0.0173208106836888i						-0.0583398349448463 + 0.0203316756938807i						-0.0558734352778184 + 0.0210191091202673i
	0.0530416043045762 + 0.0156618014521459i						-0.0583398349448463 - 0.0203316756938807i						-0.0558734352778184 - 0.0210191091202673i
	0.0530416043045762 - 0.0156618014521459i						0.0582791349796874 + 0.0205121831176772i						-0.0560804903397641 + 0.0209944488581674i
	-0.0550618682234234 + 0.0153972825948502i						0.0582791349796874 - 0.0205121831176772i						-0.0560804903397641 - 0.0209944488581674i
	-0.0550618682234234 - 0.0153972825948502i						-0.0582791349805863 + 0.0205121831201896i						-0.0552046458326548 + 0.0205855775278396i
	0.0550562535785103 + 0.0154639004053431i						-0.0582791349805863 - 0.0205121831201896i						-0.0552046458326548 - 0.0205855775278396i
	0.0550562535785103 - 0.0154639004053431i						-0.0551218334992173 + 0.0214534853656102i						-0.0554039015300168 + 0.0205650001574963i
	0.0548870176759037 + 0.0163249008907105i						-0.0551218334992173 - 0.0214534853656102i						-0.0554039015300168 - 0.0205650001574963i
	0.0548870176759037 - 0.0163249008907105i						0.0551218334986672 + 0.0214534853633250i						0.0580491284370026 + 0.0197766575677863i
	0.0556358318352991 + 0.0165530565055348i						0.0551218334986672 - 0.0214534853633250i						0.0580491284370026 - 0.0197766575677863i
	0.0556358318352991 - 0.0165530565055348i						0.0553275730645844 + 0.0214273883715139i						-0.0487730092262134 + 0.0164944019465094i
	-0.0347523716143173 + 0.00318602523495766i						0.0553275730645844 - 0.0214273883715139i						-0.0487730092262134 - 0.0164944019465094i
	-0.0347523716143173 - 0.00318602523495766i						-0.0553275730642987 + 0.0214273883704856i						-0.0580678486800797 + 0.0197827668352684i
	0.0333971828811905 + 0.000850088199160784i						-0.0553275730642987 - 0.0214273883704856i						-0.0580678486800797 - 0.0197827668352684i
	0.0333971828811905 - 0.000850088199160784i						-0.0555894915920460 + 0.0207894613497577i						0.0578484514556210 + 0.0198029865176174i
	-0.0352908561018927 + 0.00000000000000i						-0.0555894915920460 - 0.0207894613497577i						0.0578484514556210 - 0.0198029865176174i
	-0.0379129903552325 + 0.00000000000000i						0.0555894915930223 + 0.0207894613485870i						-0.0578642362262705 + 0.0198030610608224i
	-0.0437390951881310 + 0.00400674335963878i						0.0555894915930223 - 0.0207894613485870i						-0.0578642362262705 - 0.0198030610608224i
	-0.0437390951881310 - 0.00400674335963878i						0.0553969012378891 + 0.0208089792207364i						0.0575449910726098 + 0.0197423276656527i
	0.0412328557923982 + 0.00444614625929407i						0.0553969012378891 - 0.0208089792207364i						0.0575449910726098 - 0.0197423276656527i
	0.0412328557923982 - 0.00444614625929407i						-0.0553969012382301 + 0.0208089792254575i						-0.0575469944617533 + 0.0197399509058279i
	0.0455373014288109 + 0.00148863876322699i						-0.0553969012382301 - 0.0208089792254575i						-0.0575469944617533 - 0.0197399509058279i
	0.0455373014288109 - 0.00148863876322699i						-0.0555418112377322 + 0.0209761017815339i						-0.0485932122243623 + 0.0164790348584383i
	0.0363985572060062 + 0.00000000000000i						-0.0555418112377322 - 0.0209761017815339i						-0.0485932122243623 - 0.0164790348584383i
	0.0355553558632430 + 0.00000000000000i						0.0555418112381215 + 0.0209761017803636i						0.0577269144474527 + 0.0197293052199645i
	0.0408018186493448 + 0.00000000000000i						0.0555418112381215 - 0.0209761017803636i						0.0577269144474527 - 0.0197293052199645i
	0.0464312807880377 + 0.00000000000000i						-0.0553487872138698 + 0.0209947402528481i						-0.0577342816231468 + 0.0197276731863363i
	-0.0462914806024936 + 0.000640172822337987i						-0.0553487872138698 - 0.0209947402528481i						-0.0577342816231468 - 0.0197276731863363i
	-0.0462914806024936 - 0.000640172822337987i						0.0553487872129373 + 0.0209947402481292i						0.0485939145225237 + 0.0164243789478641i
	-0.0428028227458894 + 0.00000000000000i						0.0553487872129373 - 0.0209947402481292i						0.0485939145225237 - 0.0164243789478641i

## Sheet: Fig. 4(b)
The experimentally measured spectra for SS effect
Double open boundary conditions						Double periodic boundary conditions						x-periodic, y-open boundary conditions
	-7.19371891331159e-05 + 0.00000000000000i						0.0736871145167930 + 0.000166921297114245i						0.0146989790947606 + 0.00000000000000i
	-4.90933583885604e-06 + 0.00000000000000i						0.0736871145167930 - 0.000166921297114245i						0.0140014241598741 + 0.00000000000000i
	4.91435612597146e-06 + 0.00000000000000i						0.0665299361551099 + 0.0132709165307457i						0.0707023010607404 + 0.00000000000000i
	3.19194718307019e-05 + 0.00000000000000i						0.0665299361551099 - 0.0132709165307457i						0.0703314115611328 + 0.00000000000000i
	0.0312851873873891 + 0.00000000000000i						0.0663825171748189 + 0.0128205972359922i						0.0688263215678478 + 0.000263639730317289i
	0.0323400914525376 + 0.00000000000000i						0.0663825171748189 - 0.0128205972359922i						0.0688263215678478 - 0.000263639730317289i
	-0.0312851878776304 + 0.00000000000000i						0.0702854856991372 + 0.00519935769895521i						0.0663203896001648 + 0.00770072848097659i
	-0.0351014375967550 + 0.00000000000000i						0.0702854856991372 - 0.00519935769895521i						0.0663203896001648 - 0.00770072848097659i
	-0.0323400168520959 + 0.00000000000000i						0.0694975414872204 + 0.00758369869729479i						0.0660357890823488 + 0.00789024476062231i
	-0.0323443031555293 + 0.00000000000000i						0.0694975414872204 - 0.00758369869729479i						0.0660357890823488 - 0.00789024476062231i
	-0.0322971412000055 + 0.000934471547622804i						0.0694998247484843 + 0.00722276106086664i						0.0331782743119372 + 0.0153519245048947i
	-0.0322971412000055 - 0.000934471547622804i						0.0694998247484843 - 0.00722276106086664i						0.0331782743119372 - 0.0153519245048947i
	0.0311631019822455 + 0.00000000000000i						0.0700900428198647 + 0.00483474703331010i						0.0663380221355811 + 6.06080714961833e-05i
	0.0324877659424474 + 0.00000000000000i						0.0700900428198647 - 0.00483474703331010i						0.0663380221355811 - 6.06080714961833e-05i
	-0.0354500090081131 + 0.00000000000000i						0.0471006311215559 + 0.0186713801613055i						0.0644421128250613 + 0.00789215768642211i
	-0.0356059975379556 + 0.00000000000000i						0.0471006311215559 - 0.0186713801613055i						0.0644421128250613 - 0.00789215768642211i
	0.0351014376242201 + 0.00000000000000i						0.0470207580014936 + 0.0182126812933806i						0.0643015210131753 + 0.00813936226141091i
	0.0354500123492607 + 0.00000000000000i						0.0470207580014936 - 0.0182126812933806i						0.0643015210131753 - 0.00813936226141091i
	0.0335231113787906 + 0.00000000000000i						0.0261109936603579 + 0.00000000000000i						0.0637329066146532 + 0.00000000000000i
	-0.0644685488935409 + 0.00000000000000i						0.0263441359134837 + 0.00000000000000i						-0.0146938885455056 + 0.00000000000000i
	0.0355131469866034 + 0.00000000000000i						0.0585298422724113 + 0.0150722706890848i						0.0332200456871226 + 0.0157194441127166i
	-0.0642043735165118 + 0.00000000000000i						0.0585298422724113 - 0.0150722706890848i						0.0332200456871226 - 0.0157194441127166i
	-0.0391776961196049 + 0.00000000000000i						0.0562974315506526 + 0.0156275083069836i						0.0634235064214690 + 0.00000000000000i
	-0.0395437225441645 + 0.00000000000000i						0.0562974315506526 - 0.0156275083069836i						0.0617760590862948 + 0.00849660952743417i
	0.0644588529870011 + 0.00000000000000i						0.0581989434627436 + 0.0146781000161658i						0.0617760590862948 - 0.00849660952743417i
	-0.0383989929450414 + 0.00000000000000i						0.0581989434627436 - 0.0146781000161658i						0.0617535565025237 + 0.00822787688988241i
	0.0642254891605166 + 0.00000000000000i						0.0563674431738422 + 0.0151456580392767i						0.0617535565025237 - 0.00822787688988241i
	-0.0393624869385027 + 0.00000000000000i						0.0563674431738422 - 0.0151456580392767i						0.0622879066728238 + 0.00000000000000i
	-0.0630349705383685 + 0.00000000000000i						0.0389733960158904 + 0.0133429771397569i						0.0609521827891715 + 0.00000000000000i
	0.0395437227548005 + 0.00000000000000i						0.0389733960158904 - 0.0133429771397569i						0.0590316203197397 + 0.00884232462689625i
	0.0391776952207615 + 0.00000000000000i						0.0389646821467438 + 0.0131189234944692i						0.0590316203197397 - 0.00884232462689625i
	0.0386459522835537 + 0.00000000000000i						0.0389646821467438 - 0.0131189234944692i						0.0588556020292260 + 0.00867110081075846i
	0.0630251278766475 + 0.00000000000000i						0.0361388440297269 + 0.00990934586704454i						0.0588556020292260 - 0.00867110081075846i
	-0.0424854095578387 + 0.00000000000000i						0.0361388440297269 - 0.00990934586704454i						0.0341646030518002 + 6.96677090702738e-05i
	0.0391482852069981 + 0.00000000000000i						0.0652685623482223 + 0.00234947652593741i						0.0341646030518002 - 6.96677090702738e-05i
	-0.0625494448801496 + 0.00000000000000i						0.0652685623482223 - 0.00234947652593741i						0.0569810412087922 + 0.00917365697900027i
	-0.0626095687170717 + 0.00000000000000i						0.0651433066253196 + 0.00265283199591422i						0.0569810412087922 - 0.00917365697900027i
	-0.0623637515735447 + 0.00000000000000i						0.0651433066253196 - 0.00265283199591422i						0.0563948119792453 + 0.00902793428008209i
	-0.0434074462047750 + 0.00000000000000i						0.0363577658248030 + 0.00952620952868120i						0.0563948119792453 - 0.00902793428008209i
	-0.0424167680900553 + 0.00000000000000i						0.0363577658248030 - 0.00952620952868120i						0.0559226922774700 + 0.00914633740115762i
	-0.0441040901086956 + 0.00000000000000i						0.0624422683873329 + 0.00582009445406798i						0.0559226922774700 - 0.00914633740115762i
	0.0626685695443623 + 0.00000000000000i						0.0624422683873329 - 0.00582009445406798i						0.0553334161354052 + 0.00940904980961895i
	0.0424854098951723 + 0.00000000000000i						0.0594192958452004 + 0.00879963709134419i						0.0553334161354052 - 0.00940904980961895i
	0.0624611904210856 + 3.99874438965365e-05i						0.0594192958452004 - 0.00879963709134419i						0.0441026385028510 + 0.0115780946166324i
	0.0624611904210856 - 3.99874438965365e-05i						0.0595923385537421 + 0.00849844765124851i						0.0441026385028510 - 0.0115780946166324i
	-0.0446758999202275 + 0.000111052668340749i						0.0595923385537421 - 0.00849844765124851i						0.0443952826418704 + 0.0117419223986863i
	-0.0446758999202275 - 0.000111052668340749i						0.0620327153675017 + 0.00551315909830076i						0.0443952826418704 - 0.0117419223986863i
	-0.0447089992061481 + 0.00000000000000i						0.0620327153675017 - 0.00551315909830076i						0.0537067468014063 + 0.00952060466629538i
	-0.0450758463877262 + 0.00000000000000i						0.0526525168612461 + 0.00987961823339117i						0.0537067468014063 - 0.00952060466629538i
	0.0434074462655605 + 0.00000000000000i						0.0526525168612461 - 0.00987961823339117i						0.0532887496866614 + 0.00977522396352944i
	0.0423816750563215 + 0.00000000000000i						0.0522202175340242 + 0.00976530904343794i						0.0532887496866614 - 0.00977522396352944i
	-0.0459751019848630 + 0.00000000000000i						0.0522202175340242 - 0.00976530904343794i						0.0470142600353276 + 0.0111262118382206i
	-0.0611130320242642 + 0.00000000000000i						-0.0261797085481112 + 0.000113524862026577i						0.0470142600353276 - 0.0111262118382206i
	-0.0467474279593874 + 9.27359307898758e-05i						-0.0261797085481112 - 0.000113524862026577i						0.0469595227541122 + 0.0108423354879108i
	-0.0467474279593874 - 9.27359307898758e-05i						-0.0737418509469315 + 6.63569785464470e-05i						0.0469595227541122 - 0.0108423354879108i
	0.0437528047735160 + 0.00000000000000i						-0.0737418509469315 - 6.63569785464470e-05i						0.0476904915540962 + 0.0106849574121719i
	-0.0609109773052618 + 0.00000000000000i						-0.0470902106925312 + 0.0186633830687452i						0.0476904915540962 - 0.0106849574121719i
	-0.0607114015642318 + 0.00000000000000i						-0.0470902106925312 - 0.0186633830687452i						0.0504556634926879 + 0.0101120022623154i
	0.0449760247745794 + 0.00000000000000i						-0.0469895871729339 + 0.0181977085461163i						0.0504556634926879 - 0.0101120022623154i
	0.0447241103941849 + 0.00000000000000i						-0.0469895871729339 - 0.0181977085461163i						0.0503174478737430 + 0.0103841274297646i
	0.0447090230459411 + 0.00000000000000i						-0.0390087007261528 + 0.0134062716354082i						0.0503174478737430 - 0.0103841274297646i
	-0.0475342477442725 + 3.25650959814287e-05i						-0.0390087007261528 - 0.0134062716354082i						0.0479183232710440 + 0.0108953420859598i
	-0.0475342477442725 - 3.25650959814287e-05i						-0.0388256719604719 + 0.0130442807278264i						0.0479183232710440 - 0.0108953420859598i
	0.0445677564471613 + 0.00000000000000i						-0.0388256719604719 - 0.0130442807278264i						0.0378438461678461 + 0.000109132919648810i
	0.0459751019972047 + 0.00000000000000i						-0.0664990626910533 + 0.0132115027247953i						0.0378438461678461 - 0.000109132919648810i
	-0.0478269488635365 + 0.00000000000000i						-0.0664990626910533 - 0.0132115027247953i						-0.0140057424984106 + 0.00000000000000i
	-0.0603954530540076 + 0.00000000000000i						-0.0664592885298543 + 0.0128827034483403i						-0.0331681116421559 + 0.0153239213284864i
	0.0468890360564917 + 0.00000000000000i						-0.0664592885298543 - 0.0128827034483403i						-0.0331681116421559 - 0.0153239213284864i
	0.0610749035689259 + 0.00000000000000i						-0.0361527104835840 + 0.00993218323713887i						-0.0705437591548171 + 0.000123968493198182i
	0.0609259471428286 + 0.00000000000000i						-0.0361527104835840 - 0.00993218323713887i						-0.0705437591548171 - 0.000123968493198182i
	0.0607962683348371 + 0.00000000000000i						-0.0363065264245624 + 0.00949570613400982i						-0.0332157875725436 + 0.0157140689947429i
	0.0465747270690494 + 0.00000000000000i						-0.0363065264245624 - 0.00949570613400982i						-0.0332157875725436 - 0.0157140689947429i
	0.0604470424446701 + 0.00000000000000i						-0.0695558832769440 + 0.00750758147792183i						-0.0689754178505461 + 0.00000000000000i
	0.0473485766021994 + 0.00000000000000i						-0.0695558832769440 - 0.00750758147792183i						-0.0686072974537293 + 0.00000000000000i
	0.0477176595461037 + 3.57644636704526e-05i						-0.0695462916467219 + 0.00731430795559722i						-0.0663130549502790 + 0.00772016361812590i
	0.0477176595461037 - 3.57644636704526e-05i						-0.0695462916467219 - 0.00731430795559722i						-0.0663130549502790 - 0.00772016361812590i
	-0.0597137275004028 + 0.000107928832672866i						-0.0702198801375800 + 0.00510027716348427i						-0.0660488070981383 + 0.00789035299825282i
	-0.0597137275004028 - 0.000107928832672866i						-0.0702198801375800 - 0.00510027716348427i						-0.0660488070981383 - 0.00789035299825282i
	-0.0495108532942657 + 0.00000000000000i						-0.0702009865675540 + 0.00492464751092768i						-0.0663452228191469 + 0.000115666005205278i
	0.0597231104383280 + 0.000117651530433410i						-0.0702009865675540 - 0.00492464751092768i						-0.0663452228191469 - 0.000115666005205278i
	0.0597231104383280 - 0.000117651530433410i						0.0435460905824480 + 0.00366894668740492i						-0.0644198750300688 + 0.00792930394054971i
	-0.0499630238970089 + 0.00000000000000i						0.0435460905824480 - 0.00366894668740492i						-0.0644198750300688 - 0.00792930394054971i
	-0.0497834981210516 + 0.00000000000000i						0.0433719081899932 + 0.00383196966550088i						-0.0643232796563670 + 0.00811390202936773i
	-0.0503455152530005 + 0.00000000000000i						0.0433719081899932 - 0.00383196966550088i						-0.0643232796563670 - 0.00811390202936773i
	-0.0589356303288758 + 0.00000000000000i						-0.0563050738603524 + 0.0156070284868420i						-0.0341538198255285 + 0.000103888682109244i
	-0.0510897674649036 + 0.00000000000000i						-0.0563050738603524 - 0.0156070284868420i						-0.0341538198255285 - 0.000103888682109244i
	0.0496177886562629 + 0.00000000000000i						-0.0584274883235110 + 0.0150185241724845i						-0.0638572753295886 + 0.00000000000000i
	0.0497860234353854 + 0.00000000000000i						-0.0584274883235110 - 0.0150185241724845i						-0.0636378588384726 + 0.00000000000000i
	0.0499567050395213 + 0.00000000000000i						-0.0564082357641924 + 0.0151802824814018i						-0.0617806845096153 + 0.00848637423533969i
	0.0502459995711232 + 0.00000000000000i						-0.0564082357641924 - 0.0151802824814018i						-0.0617806845096153 - 0.00848637423533969i
	0.0589126554731593 + 0.00000000000000i						-0.0582466139059026 + 0.0146866474174236i						-0.0617574713250517 + 0.00821948302976216i
	-0.0586626984383348 + 0.00000000000000i						-0.0582466139059026 - 0.0146866474174236i						-0.0617574713250517 - 0.00821948302976216i
	-0.0584182989524662 + 0.00000000000000i						-0.0652873836965083 + 0.00259227834041834i						-0.0614708234584222 + 0.000375839320551963i
	-0.0513481170580856 + 0.00000000000000i						-0.0652873836965083 - 0.00259227834041834i						-0.0614708234584222 - 0.000375839320551963i
	0.0586761952780651 + 0.00000000000000i						-0.0651754960754530 + 0.00241411103796088i						-0.0378483923174045 + 0.000128234892482241i
	0.0585217426530662 + 0.00000000000000i						-0.0651754960754530 - 0.00241411103796088i						-0.0378483923174045 - 0.000128234892482241i
	0.0511018785145237 + 0.00000000000000i						-0.0433563567290655 + 0.00361628163933383i						-0.0590544042280457 + 0.00883362990230514i
	0.0513563262955376 + 0.00000000000000i						-0.0433563567290655 - 0.00361628163933383i						-0.0590544042280457 - 0.00883362990230514i
	-0.0580967485064172 + 7.41892270298049e-05i						-0.0435196345530635 + 0.00389810786403492i						-0.0588735708904962 + 0.00866926645183860i
	-0.0580967485064172 - 7.41892270298049e-05i						-0.0435196345530635 - 0.00389810786403492i						-0.0588735708904962 - 0.00866926645183860i
	-0.0580408462673017 + 0.00000000000000i						-0.0594497806943830 + 0.00875299857433054i						-0.0568599409495088 + 0.00919439190430536i
	0.0581154365330073 + 9.87557336519818e-05i						-0.0594497806943830 - 0.00875299857433054i						-0.0568599409495088 - 0.00919439190430536i
	0.0581154365330073 - 9.87557336519818e-05i						-0.0596595350243270 + 0.00855802091004078i						-0.0443650980162699 + 0.0117632513527421i
	0.0580663176190506 + 0.00000000000000i						-0.0596595350243270 - 0.00855802091004078i						-0.0443650980162699 - 0.0117632513527421i
	-0.0521657877036264 + 0.00000000000000i						0.0481530916627102 + 0.00743405847007024i						-0.0564780604092630 + 0.00895246941693734i
	0.0522398610522681 + 0.00000000000000i						0.0481530916627102 - 0.00743405847007024i						-0.0564780604092630 - 0.00895246941693734i
	-0.0523959514099919 + 0.00000000000000i						-0.0525305723062351 + 0.00995643665613709i						-0.0441124972329152 + 0.0115410185395078i
	-0.0526865247827199 + 0.00000000000000i						-0.0525305723062351 - 0.00995643665613709i						-0.0441124972329152 - 0.0115410185395078i
	0.0524109820237311 + 0.00000000000000i						-0.0522212859583077 + 0.00966020562745094i						-0.0559013549660003 + 0.00915944934127251i
	0.0526792082586034 + 0.00000000000000i						-0.0522212859583077 - 0.00966020562745094i						-0.0559013549660003 - 0.00915944934127251i
	0.0528531716109270 + 0.00000000000000i						-0.0622722184865354 + 0.00569704163393755i						-0.0553371700970866 + 0.00940720451143681i
	-0.0529163891247700 + 0.00000000000000i						-0.0622722184865354 - 0.00569704163393755i						-0.0553371700970866 - 0.00940720451143681i
	-0.0531593735256612 + 0.00000000000000i						0.0484787340785198 + 0.00712099170260649i						-0.0536880314364542 + 0.00952711978336562i
	-0.0533216947796100 + 0.00000000000000i						0.0484787340785198 - 0.00712099170260649i						-0.0536880314364542 - 0.00952711978336562i
	0.0531771186671134 + 0.00000000000000i						-0.0621471723659403 + 0.00559138472472684i						-0.0532959577461237 + 0.00977564824003917i
	0.0533331597201545 + 0.00000000000000i						-0.0621471723659403 - 0.00559138472472684i						-0.0532959577461237 - 0.00977564824003917i
	-0.0557360419104313 + 0.00000000000000i						-0.0481734719763692 + 0.00744604618782466i						-0.0504745650011742 + 0.0101024319808275i
	-0.0557867618514122 + 0.00000000000000i						-0.0481734719763692 - 0.00744604618782466i						-0.0504745650011742 - 0.0101024319808275i
	0.0568925299167146 + 0.00000000000000i						-0.0485109980953969 + 0.00712514410215508i						-0.0503218077145394 + 0.0103800709782546i
	-0.0560007844826409 + 0.00000000000000i						-0.0485109980953969 - 0.00712514410215508i						-0.0503218077145394 - 0.0103800709782546i
	-0.0561957551566342 + 0.00000000000000i						0.0578205055452197 + 0.00000000000000i						0.0419811396360211 + 0.00000000000000i
	0.0568650714768026 + 0.00000000000000i						0.0566666656869091 + 0.00276832145657350i						0.0423602110677149 + 0.00000000000000i
	0.0557789427539000 + 5.52813821751668e-05i						0.0566666656869091 - 0.00276832145657350i						-0.0469566980287853 + 0.0108243731596873i
	0.0557789427539000 - 5.52813821751668e-05i						0.0563525163449309 + 0.00297494915946181i						-0.0469566980287853 - 0.0108243731596873i
	0.0551792054215758 + 0.00000000000000i						0.0563525163449309 - 0.00297494915946181i						-0.0470356502714815 + 0.0111331382379719i
	0.0560779631950693 + 0.00000000000000i						-0.0565839842527017 + 0.00299679148854295i						-0.0470356502714815 - 0.0111331382379719i
	-0.0552155752088046 + 0.00000000000000i						-0.0565839842527017 - 0.00299679148854295i						-0.0476804044574532 + 0.0106168786781923i
	-0.0568754027784089 + 0.00000000000000i						-0.0563785986032058 + 0.00278001583982586i						-0.0476804044574532 - 0.0106168786781923i
	0.0562080237047450 + 0.00000000000000i						-0.0563785986032058 - 0.00278001583982586i						-0.0419828590165152 + 0.00000000000000i
	0.0548720705101642 + 0.00000000000000i						-0.0541944187227143 + 0.00293857973498480i						-0.0423855680337215 + 0.00000000000000i
	-0.0565978801219434 + 0.00000000000000i						-0.0541944187227143 - 0.00293857973498480i						-0.0530352250459842 + 0.00000000000000i
	0.0566100999091070 + 0.00000000000000i						-0.0543927276276170 + 0.00307266597243440i						0.0456260219737187 + 0.00000000000000i
	0.0565596912801647 + 0.00000000000000i						-0.0543927276276170 - 0.00307266597243440i						-0.0456289820512517 + 0.00000000000000i
	-0.0548270097822186 + 0.00000000000000i						0.0541987064783867 + 0.00307705862849898i						-0.0463025819418910 + 0.00000000000000i
	-0.0546192139762741 + 0.00000000000000i						0.0541987064783867 - 0.00307705862849898i						0.0530093171222958 + 0.00000000000000i
	0.0546123646444058 + 0.00000000000000i						-0.0575855674834803 + 0.00000000000000i						0.0463167073515986 + 0.00000000000000i
	0.0541349374958850 + 0.00000000000000i						0.0543278403692941 + 0.00293418918620630i						-0.0479092753783527 + 0.0108970767782266i
	0.0540781590499568 + 0.00000000000000i						0.0543278403692941 - 0.00293418918620630i						-0.0479092753783527 - 0.0108970767782266i
	-0.0541239287227658 + 0.00000000000000i						-0.0574169473170025 + 0.00000000000000i						-0.0532691301639075 + 0.00000000000000i
	-0.0546931051684879 + 0.00000000000000i						-0.0528588706964576 + 0.00000000000000i						-0.0489174851512384 + 0.00000000000000i
	-0.0565748722379298 + 0.00000000000000i						0.0528346686897815 + 0.00000000000000i						-0.0480740203654031 + 0.00000000000000i
	-0.0568947946337086 + 0.00000000000000i						0.0572855981078484 + 0.00000000000000i						0.0480720395344992 + 0.00000000000000i
	-0.0540555240024016 + 0.00000000000000i						-0.0532811047672009 + 0.00000000000000i						0.0489410386736022 + 0.00000000000000i
	0.0546716679754481 + 0.00000000000000i						0.0532034517668422 + 0.00000000000000i						0.0532656877283030 + 0.00000000000000i

## Sheet: Fig. 2(a)
The theoretical measured spectra for ST effect
Double open boundary conditions						Double periodic boundary conditions						x-periodic, y-open boundary conditions
	4.28483491592840 + 0.378689744685083i						-4.44554865017764 + 0.287928465241036i						-4.37521122466960 + 0.313194210668036i
	4.28483491592840 - 0.378689744685083i						-4.44554865017764 - 0.287928465241036i						-4.37521122466960 - 0.313194210668036i
	-0.0201756767154391 + 0.0144056596082010i						-1.47831853301720 + 0.324693216840311i						-0.942878412817492 + 0.133121790301434i
	-0.0201756767154391 - 0.0144056596082010i						-1.47831853301720 - 0.324693216840311i						-0.942878412817492 - 0.133121790301434i
	0.0201756767154413 + 0.0144056596082015i						4.44554865017761 + 0.287928465241039i						0.942878412817494 + 0.133121790301435i
	0.0201756767154413 - 0.0144056596082015i						4.44554865017761 - 0.287928465241039i						0.942878412817494 - 0.133121790301435i
	4.11234670759793 + 0.436968413946480i						1.47831853301720 + 0.324693216840310i						-4.19053690189356 + 0.373513610101579i
	4.11234670759793 - 0.436968413946480i						1.47831853301720 - 0.324693216840310i						-4.19053690189356 - 0.373513610101579i
	4.08902499310951 + 0.509434371653373i						-4.20161429686456 + 0.416608568823067i						4.37521122466962 + 0.313194210668038i
	4.08902499310951 - 0.509434371653373i						-4.20161429686456 - 0.416608568823067i						4.37521122466962 - 0.313194210668038i
	3.92670934238932 + 0.549029418890060i						-2.21465711401693 + 0.790383535168735i						-1.76796403503068 + 0.634653774436928i
	3.92670934238932 - 0.549029418890060i						-2.21465711401693 - 0.790383535168735i						-1.76796403503068 - 0.634653774436928i
	3.84527940852455 + 0.629155507917536i						-4.22009224704964 + 0.573740859281028i						1.76796403503068 + 0.634653774436926i
	3.84527940852455 - 0.629155507917536i						-4.22009224704964 - 0.573740859281028i						1.76796403503068 - 0.634653774436926i
	3.85496000842176 + 0.514232643031424i						-4.22009224704964 + 0.573740859281023i						4.19053690189356 + 0.373513610101580i
	3.85496000842176 - 0.514232643031424i						-4.22009224704964 - 0.573740859281023i						4.19053690189356 - 0.373513610101580i
	1.76768476758298 + 0.686850919255756i						-2.24191300855594 + 0.863813601381900i						-3.93208415947912 + 0.447536186510649i
	1.76768476758298 - 0.686850919255756i						-2.24191300855594 - 0.863813601381900i						-3.93208415947912 - 0.447536186510649i
	1.89445049102477 + 0.656279248315121i						-2.24191300855594 + 0.863813601381896i						-4.15475101984670 + 0.587909936598975i
	1.89445049102477 - 0.656279248315121i						-2.24191300855594 - 0.863813601381896i						-4.15475101984670 - 0.587909936598975i
	1.68318117441178 + 0.0601007677030620i						-4.20161429686459 + 0.416608568823063i						-4.15475101984669 + 0.587909936598977i
	1.68318117441178 - 0.0601007677030620i						-4.20161429686459 - 0.416608568823063i						-4.15475101984669 - 0.587909936598977i
	3.69610564148209 + 0.628078538482759i						-2.21465711401694 + 0.790383535168733i						-2.27635534876306 + 0.804809323163946i
	3.69610564148209 - 0.628078538482759i						-2.21465711401694 - 0.790383535168733i						-2.27635534876306 - 0.804809323163946i
	2.24832266079788 + 0.783068904479023i						-3.71230965669926 + 0.837402524012539i						-1.93206254281639 + 0.868285992963388i
	2.24832266079788 - 0.783068904479023i						-3.71230965669926 - 0.837402524012539i						-1.93206254281639 - 0.868285992963388i
	2.29609627040536 + 0.792612644169427i						-3.36498564922231 + 0.665678916199154i						-3.97172358190595 + 0.625216676389146i
	2.29609627040536 - 0.792612644169427i						-3.36498564922231 - 0.665678916199154i						-3.97172358190595 - 0.625216676389146i
	3.65348818836311 + 0.649510230756193i						-3.41640007465873 + 0.889825527914401i						2.27635534876307 + 0.804809323163943i
	3.65348818836311 - 0.649510230756193i						-3.41640007465873 - 0.889825527914401i						2.27635534876307 - 0.804809323163943i
	2.12049490022937 + 0.101768984764132i						-3.71230965669925 + 0.837402524012536i						-1.93206254281639 + 0.868285992963393i
	2.12049490022937 - 0.101768984764132i						-3.71230965669925 - 0.837402524012536i						-1.93206254281639 - 0.868285992963393i
	2.48529965379596 + 0.787668496776921i						4.22009224704964 + 0.573740859281023i						-3.97172358190594 + 0.625216676389149i
	2.48529965379596 - 0.787668496776921i						4.22009224704964 - 0.573740859281023i						-3.97172358190594 - 0.625216676389149i
	3.58840789684484 + 0.706468763548900i						4.20161429686456 + 0.416608568823063i						3.93208415947914 + 0.447536186510648i
	3.58840789684484 - 0.706468763548900i						4.20161429686456 - 0.416608568823063i						3.93208415947914 - 0.447536186510648i
	3.57768859187804 + 0.592142600092127i						-3.07873334845101 + 0.893643682271826i						-3.65133616920363 + 0.535030525415038i
	3.57768859187804 - 0.592142600092127i						-3.07873334845101 - 0.893643682271826i						-3.65133616920363 - 0.535030525415038i
	2.26434884428716 + 0.193945364146703i						-3.07873334845101 + 0.893643682271823i						-3.26023724986743 + 0.00182455176945873i
	2.26434884428716 - 0.193945364146703i						-3.07873334845101 - 0.893643682271823i						-3.26023724986743 - 0.00182455176945873i
	2.67092920634285 + 0.786584898654194i						-3.66522200334206 + 0.594854884642144i						-2.73817171093481 + 0.870238906279939i
	2.67092920634285 - 0.786584898654194i						-3.66522200334206 - 0.594854884642144i						-2.73817171093481 - 0.870238906279939i
	2.73939921140279 + 0.826029651926433i						-3.05580751744447 + 0.811147078938292i						-3.33606886018191 + 0.890943027964472i
	2.73939921140279 - 0.826029651926433i						-3.05580751744447 - 0.811147078938292i						-3.33606886018191 - 0.890943027964472i
	2.79163402475871 + 0.770151491906569i						4.22009224704965 + 0.573740859281026i						-3.43959598963872 + 0.626441761739287i
	2.79163402475871 - 0.770151491906569i						4.22009224704965 - 0.573740859281026i						-3.43959598963872 - 0.626441761739287i
	3.46570726752877 + 0.753837471950226i						-3.05580751744447 + 0.811147078938290i						-2.40252526853333 + 0.874898916639369i
	3.46570726752877 - 0.753837471950226i						-3.05580751744447 - 0.811147078938290i						-2.40252526853333 - 0.874898916639369i
	3.35841723661346 + 0.841501404039866i						4.20161429686460 + 0.416608568823070i						-2.40252526853334 + 0.874898916639372i
	3.35841723661346 - 0.841501404039866i						4.20161429686460 - 0.416608568823070i						-2.40252526853334 - 0.874898916639372i
	2.88391431645695 + 0.794975616614989i						2.24191300855594 + 0.863813601381898i						4.15475101984671 + 0.587909936598976i
	2.88391431645695 - 0.794975616614989i						2.24191300855594 - 0.863813601381898i						4.15475101984671 - 0.587909936598976i
	3.44350443443767 + 0.698359350455950i						2.21465711401694 + 0.790383535168735i						-3.63941594729185 + 0.843761520417516i
	3.44350443443767 - 0.698359350455950i						2.21465711401694 - 0.790383535168735i						-3.63941594729185 - 0.843761520417516i
	3.11651591566404 + 0.838075446849151i						2.24191300855595 + 0.863813601381897i						-3.63941594729183 + 0.843761520417515i
	3.11651591566404 - 0.838075446849151i						2.24191300855595 - 0.863813601381897i						-3.63941594729183 - 0.843761520417515i
	3.00476449756268 + 0.785681933109499i						2.21465711401694 + 0.790383535168732i						1.93206254281639 + 0.868285992963391i
	3.00476449756268 - 0.785681933109499i						2.21465711401694 - 0.790383535168732i						1.93206254281639 - 0.868285992963391i
	3.22923065547214 + 0.778908231964949i						-3.66522200334205 + 0.594854884642141i						-3.10272864898077 + 0.889412687009237i
	3.22923065547214 - 0.778908231964949i						-3.66522200334205 - 0.594854884642141i						-3.10272864898077 - 0.889412687009237i
	3.32175234062384 + 0.748703864914608i						3.36498564922231 + 0.665678916199152i						4.15475101984669 + 0.587909936598974i
	3.32175234062384 - 0.748703864914608i						3.36498564922231 - 0.665678916199152i						4.15475101984669 - 0.587909936598974i
	3.09322624814040 + 0.748832126016267i						3.41640007465873 + 0.889825527914403i						-3.70561918215085 + 0.674851060386186i
	3.09322624814040 - 0.748832126016267i						3.41640007465873 - 0.889825527914403i						-3.70561918215085 - 0.674851060386186i
	3.16231574722038 + 0.724091527567029i						3.71230965669926 + 0.837402524012534i						-3.70561918215084 + 0.674851060386186i
	3.16231574722038 - 0.724091527567029i						3.71230965669926 - 0.837402524012534i						-3.70561918215084 - 0.674851060386186i
	3.37079294258162 + 0.662526152163162i						3.71230965669927 + 0.837402524012541i						1.93206254281639 + 0.868285992963391i
	3.37079294258162 - 0.662526152163162i						3.71230965669927 - 0.837402524012541i						1.93206254281639 - 0.868285992963391i
	-4.28483491592839 + 0.378689744685080i						3.07873334845101 + 0.893643682271826i						3.97172358190592 + 0.625216676389150i
	-4.28483491592839 - 0.378689744685080i						3.07873334845101 - 0.893643682271826i						3.97172358190592 - 0.625216676389150i
	-4.11234670759792 + 0.436968413946483i						3.66522200334204 + 0.594854884642139i						3.65133616920363 + 0.535030525415036i
	-4.11234670759792 - 0.436968413946483i						3.66522200334204 - 0.594854884642139i						3.65133616920363 - 0.535030525415036i
	-4.08902499310953 + 0.509434371653374i						3.66522200334204 + 0.594854884642141i						3.97172358190594 + 0.625216676389150i
	-4.08902499310953 - 0.509434371653374i						3.66522200334204 - 0.594854884642141i						3.97172358190594 - 0.625216676389150i
	-1.76768476758297 + 0.686850919255755i						3.05580751744447 + 0.811147078938291i						2.73817171093481 + 0.870238906279942i
	-1.76768476758297 - 0.686850919255755i						3.05580751744447 - 0.811147078938291i						2.73817171093481 - 0.870238906279942i
	-1.68318117441178 + 0.0601007677030673i						3.05580751744448 + 0.811147078938289i						3.26023724986743 + 0.00182455176945817i
	-1.68318117441178 - 0.0601007677030673i						3.05580751744448 - 0.811147078938289i						3.26023724986743 - 0.00182455176945817i
	-3.92670934238930 + 0.549029418890060i						3.07873334845102 + 0.893643682271825i						2.40252526853334 + 0.874898916639371i
	-3.92670934238930 - 0.549029418890060i						3.07873334845102 - 0.893643682271825i						2.40252526853334 - 0.874898916639371i
	-1.89445049102476 + 0.656279248315116i						-3.96169292888923 + 0.644213367457400i						2.40252526853334 + 0.874898916639369i
	-1.89445049102476 - 0.656279248315116i						-3.96169292888923 - 0.644213367457400i						2.40252526853334 - 0.874898916639369i
	-3.84527940852456 + 0.629155507917531i						-3.96169292888921 + 0.644213367457398i						3.43959598963872 + 0.626441761739281i
	-3.84527940852456 - 0.629155507917531i						-3.96169292888921 - 0.644213367457398i						3.43959598963872 - 0.626441761739281i
	-3.85496000842174 + 0.514232643031427i						3.96169292888923 + 0.644213367457400i						3.33606886018191 + 0.890943027964474i
	-3.85496000842174 - 0.514232643031427i						3.96169292888923 - 0.644213367457400i						3.33606886018191 - 0.890943027964474i
	-2.24832266079790 + 0.783068904479028i						-2.69781715994981 + 0.893430147532347i						-2.74430589719491 + 0.882649000518852i
	-2.24832266079790 - 0.783068904479028i						-2.69781715994981 - 0.893430147532347i						-2.74430589719491 - 0.882649000518852i
	-2.29609627040537 + 0.792612644169429i						-2.69781715994982 + 0.893430147532344i						-2.74430589719491 + 0.882649000518852i
	-2.29609627040537 - 0.792612644169429i						-2.69781715994982 - 0.893430147532344i						-2.74430589719491 - 0.882649000518852i
	-3.69610564148210 + 0.628078538482760i						-3.96169292888922 + 0.644213367457397i						3.63941594729182 + 0.843761520417514i
	-3.69610564148210 - 0.628078538482760i						-3.96169292888922 - 0.644213367457397i						3.63941594729182 - 0.843761520417514i
	-3.65348818836311 + 0.649510230756190i						-3.96169292888922 + 0.644213367457399i						3.10272864898077 + 0.889412687009235i
	-3.65348818836311 - 0.649510230756190i						-3.96169292888922 - 0.644213367457399i						3.10272864898077 - 0.889412687009235i
	-2.12049490022934 + 0.101768984764147i						3.96169292888922 + 0.644213367457399i						3.70561918215084 + 0.674851060386190i
	-2.12049490022934 - 0.101768984764147i						3.96169292888922 - 0.644213367457399i						3.70561918215084 - 0.674851060386190i
	-2.48529965379595 + 0.787668496776921i						-2.69781715994982 + 0.893430147532344i						3.70561918215084 + 0.674851060386185i
	-2.48529965379595 - 0.787668496776921i						-2.69781715994982 - 0.893430147532344i						3.70561918215084 - 0.674851060386185i
	-2.26434884428719 + 0.193945364146703i						-2.69781715994981 + 0.893430147532346i						3.63941594729183 + 0.843761520417512i
	-2.26434884428719 - 0.193945364146703i						-2.69781715994981 - 0.893430147532346i						3.63941594729183 - 0.843761520417512i
	-3.58840789684483 + 0.706468763548901i						3.96169292888922 + 0.644213367457397i						-2.82968196860055 + 0.633700288335197i
	-3.58840789684483 - 0.706468763548901i						3.96169292888922 - 0.644213367457397i						-2.82968196860055 - 0.633700288335197i
	-3.57768859187804 + 0.592142600092125i						2.69781715994981 + 0.893430147532345i						-2.82968196860055 + 0.633700288335194i
	-3.57768859187804 - 0.592142600092125i						2.69781715994981 - 0.893430147532345i						-2.82968196860055 - 0.633700288335194i
	-2.67092920634285 + 0.786584898654189i						3.41079829759557 + 0.868069713145672i						-3.43062883558718 + 0.859398071415099i
	-2.67092920634285 - 0.786584898654189i						3.41079829759557 - 0.868069713145672i						-3.43062883558718 - 0.859398071415099i
	-2.73939921140280 + 0.826029651926437i						2.69781715994982 + 0.893430147532345i						2.74430589719491 + 0.882649000518853i
	-2.73939921140280 - 0.826029651926437i						2.69781715994982 - 0.893430147532345i						2.74430589719491 - 0.882649000518853i
	-2.79163402475870 + 0.770151491906571i						2.69781715994982 + 0.893430147532346i						2.82968196860055 + 0.633700288335193i
	-2.79163402475870 - 0.770151491906571i						2.69781715994982 - 0.893430147532346i						2.82968196860055 - 0.633700288335193i
	-3.46570726752876 + 0.753837471950229i						3.96169292888921 + 0.644213367457396i						-3.43062883558719 + 0.859398071415101i
	-3.46570726752876 - 0.753837471950229i						3.96169292888921 - 0.644213367457396i						-3.43062883558719 - 0.859398071415101i
	-3.35841723661346 + 0.841501404039868i						-3.41079829759558 + 0.868069713145670i						2.74430589719490 + 0.882649000518850i
	-3.35841723661346 - 0.841501404039868i						-3.41079829759558 - 0.868069713145670i						2.74430589719490 - 0.882649000518850i
	-2.88391431645695 + 0.794975616614991i						3.41079829759557 + 0.868069713145673i						3.43062883558718 + 0.859398071415101i
	-2.88391431645695 - 0.794975616614991i						3.41079829759557 - 0.868069713145673i						3.43062883558718 - 0.859398071415101i
	-3.44350443443768 + 0.698359350455954i						3.41079829759557 + 0.868069713145671i						3.43062883558720 + 0.859398071415102i
	-3.44350443443768 - 0.698359350455954i						3.41079829759557 - 0.868069713145671i						3.43062883558720 - 0.859398071415102i
	-3.00476449756268 + 0.785681933109500i						-3.38535540174816 + 0.761991598474331i						-3.11527392078805 + 0.875651730233671i
	-3.00476449756268 - 0.785681933109500i						-3.38535540174816 - 0.761991598474331i						-3.11527392078805 - 0.875651730233671i
	-3.11651591566405 + 0.838075446849150i						2.69781715994982 + 0.893430147532345i						2.82968196860055 + 0.633700288335192i
	-3.11651591566405 - 0.838075446849150i						2.69781715994982 - 0.893430147532345i						2.82968196860055 - 0.633700288335192i
	-3.32175234062385 + 0.748703864914603i						-3.38535540174817 + 0.761991598474335i						-3.11527392078805 + 0.875651730233668i
	-3.32175234062385 - 0.748703864914603i						-3.38535540174817 - 0.761991598474335i						-3.11527392078805 - 0.875651730233668i
	-3.22923065547215 + 0.778908231964949i						-3.38535540174817 + 0.761991598474333i						-3.40925198721404 + 0.728208932778107i
	-3.22923065547215 - 0.778908231964949i						-3.38535540174817 - 0.761991598474333i						-3.40925198721404 - 0.728208932778107i
	-3.37079294258163 + 0.662526152163163i						-3.41079829759557 + 0.868069713145672i						3.11527392078805 + 0.875651730233669i
	-3.37079294258163 - 0.662526152163163i						-3.41079829759557 - 0.868069713145672i						3.11527392078805 - 0.875651730233669i
	3.35380897846514 + 0.692154455566958i						3.38535540174817 + 0.761991598474333i						3.15834531595273 + 0.780755926490758i
	3.35380897846514 - 0.692154455566958i						3.38535540174817 - 0.761991598474333i						3.15834531595273 - 0.780755926490758i
	-3.09322624814040 + 0.748832126016266i						3.38535540174817 + 0.761991598474332i						3.15834531595274 + 0.780755926490755i
	-3.09322624814040 - 0.748832126016266i						3.38535540174817 - 0.761991598474332i						3.15834531595274 - 0.780755926490755i
	2.63466171337050 + 0.0491826768406493i						3.38535540174818 + 0.761991598474334i						3.40925198721404 + 0.728208932778107i
	2.63466171337050 - 0.0491826768406493i						3.38535540174818 - 0.761991598474334i						3.40925198721404 - 0.728208932778107i
	-3.35380897846514 + 0.692154455566958i						-3.41079829759557 + 0.868069713145672i						-3.40925198721403 + 0.728208932778105i
	-3.35380897846514 - 0.692154455566958i						-3.41079829759557 - 0.868069713145672i						-3.40925198721403 - 0.728208932778105i
	-3.16231574722039 + 0.724091527567033i						-3.41079829759557 + 0.868069713145674i						3.11527392078804 + 0.875651730233663i
	-3.16231574722039 - 0.724091527567033i						-3.41079829759557 - 0.868069713145674i						3.11527392078804 - 0.875651730233663i
	-2.63466171337048 + 0.0491826768406699i						3.38535540174817 + 0.761991598474332i						-3.15834531595274 + 0.780755926490756i
	-2.63466171337048 - 0.0491826768406699i						3.38535540174817 - 0.761991598474332i						-3.15834531595274 - 0.780755926490756i
	2.78989567113539 + 0.0114978667672451i						3.41079829759556 + 0.868069713145671i						3.40925198721402 + 0.728208932778104i
	2.78989567113539 - 0.0114978667672451i						3.41079829759556 - 0.868069713145671i						3.40925198721402 - 0.728208932778104i
	-2.78989567113541 + 0.0114978667672420i						-3.38535540174817 + 0.761991598474333i						-3.15834531595273 + 0.780755926490757i
	-2.78989567113541 - 0.0114978667672420i						-3.38535540174817 - 0.761991598474333i						-3.15834531595273 - 0.780755926490757i

## Sheet: Fig. 2(b)
The theoretical measured spectra for SS effect
Double open boundary conditions						Double periodic boundary conditions						x-periodic, y-open boundary conditions
	0.00954282069312928 + 0.00000000000000i						-4.43621460256379 + 0.00000000000000i						4.33821571074766 + 0.00000000000000i
	-0.00954282069312602 + 0.00000000000000i						-4.19665470701826 + 0.363195167834896i						-0.894477704158866 + 0.00000000000000i
	-4.09016486319044 + 0.00000000000000i						-4.19665470701826 - 0.363195167834896i						0.894477704158865 + 0.00000000000000i
	-0.00954282069313032 + 0.00000000000000i						-4.18487319109095 + 0.182108828757999i						-1.90750649369102 + 0.799056105812401i
	0.00954282069312763 + 0.00000000000000i						-4.18487319109095 - 0.182108828757999i						-1.90750649369102 - 0.799056105812401i
	4.09016486319043 + 0.00000000000000i						-3.95155161733743 + 0.578584638995917i						-0.894477704158866 + 0.00000000000000i
	1.51864763580143 + 0.00000000000000i						-3.95155161733743 - 0.578584638995917i						0.894477704158868 + 0.00000000000000i
	4.09016486319043 + 0.00000000000000i						-4.43621460256380 + 0.00000000000000i						-4.33821571074767 + 0.00000000000000i
	3.97686437226969 + 0.00000000000000i						-3.95155161733744 + 0.578584638995920i						4.33821571074764 + 0.00000000000000i
	-1.51864763580144 + 0.00000000000000i						-3.95155161733744 - 0.578584638995920i						1.90750649369103 + 0.799056105812403i
	-4.09016486319043 + 0.00000000000000i						-1.44222051018561 + 0.00000000000000i						1.90750649369103 - 0.799056105812403i
	1.71916045865918 + 0.00000000000000i						-1.44222051018560 + 0.00000000000000i						4.17808821106231 + 0.00000000000000i
	3.91991762088410 + 0.00000000000000i						-4.19665470701827 + 0.363195167834893i						4.17808821106230 + 0.00000000000000i
	-1.71916045865918 + 0.00000000000000i						-4.19665470701827 - 0.363195167834893i						-4.33821571074764 + 0.00000000000000i
	-3.91991762088410 + 0.00000000000000i						-4.18487319109092 + 0.182108828757996i						4.09374421677513 + 0.372325340800436i
	-3.97686437226968 + 0.00000000000000i						-4.18487319109092 - 0.182108828757996i						4.09374421677513 - 0.372325340800436i
	-3.97686437226967 + 0.00000000000000i						-2.18341888426055 + 0.698081674408903i						1.76246700381478 + 0.00000000000000i
	3.97686437226969 + 0.00000000000000i						-2.18341888426055 - 0.698081674408903i						1.90750649369102 + 0.799056105812406i
	-1.51864763580143 + 0.00000000000000i						-2.68429707633973 + 0.851733992538747i						1.90750649369102 - 0.799056105812406i
	1.51864763580144 + 0.00000000000000i						-2.68429707633973 - 0.851733992538747i						3.92520160877917 + 0.388312464575461i
	1.71916045865918 + 0.00000000000000i						-3.91381097959775 + 0.194721298321015i						3.92520160877917 - 0.388312464575461i
	-3.91991762088408 + 0.00000000000000i						-3.91381097959775 - 0.194721298321015i						4.09374421677517 + 0.372325340800438i
	3.91991762088412 + 0.00000000000000i						-2.68429707633973 + 0.851733992538747i						4.09374421677517 - 0.372325340800438i
	3.80154649871183 + 0.00000000000000i						-2.68429707633973 - 0.851733992538747i						3.94187998724119 + 0.00000000000000i
	3.81258482222911 + 0.00000000000000i						-2.18341888426053 + 0.698081674408900i						2.39017684026377 + 0.637695372570180i
	-1.71916045865918 + 0.00000000000000i						-2.18341888426053 - 0.698081674408900i						2.39017684026377 - 0.637695372570180i
	1.97956205086082 + 0.00000000000000i						-2.10039314931860 + 0.362837955159747i						1.76246700381478 + 0.00000000000000i
	-1.97956205086081 + 0.00000000000000i						-2.10039314931860 - 0.362837955159747i						3.94187998724119 + 0.00000000000000i
	-3.81258482222912 + 0.00000000000000i						-2.10039314931860 + 0.362837955159747i						3.92520160877915 + 0.388312464575464i
	-3.80154649871183 + 0.00000000000000i						-2.10039314931860 - 0.362837955159747i						3.92520160877915 - 0.388312464575464i
	-1.99607417958444 + 0.00000000000000i						-3.91381097959775 + 0.194721298321011i						2.39017684026375 + 0.637695372570180i
	3.66711751773957 + 0.00000000000000i						-3.91381097959775 - 0.194721298321011i						2.39017684026375 - 0.637695372570180i
	1.99607417958442 + 1.53486074546666e-15i						-2.98996146519784 + 0.509774031672930i						2.17224888330478 + 0.00000000000000i
	1.99607417958442 - 1.53486074546666e-15i						-2.98996146519784 - 0.509774031672930i						2.77520028416901 + 0.549223318891741i
	-1.99607417958443 + 0.00000000000000i						1.44222051018560 + 0.00000000000000i						2.77520028416901 - 0.549223318891741i
	3.80154649871182 + 0.00000000000000i						-3.62274121958357 + 0.210366214183498i						2.69064459236774 + 0.566483107796609i
	3.81258482222912 + 0.00000000000000i						-3.62274121958357 - 0.210366214183498i						2.69064459236774 - 0.566483107796609i
	-3.81258482222912 + 0.00000000000000i						-3.64077823958142 + 0.418648050048730i						3.67564614403498 + 0.414676672055106i
	1.97956205086081 + 0.00000000000000i						-3.64077823958142 - 0.418648050048730i						3.67564614403498 - 0.414676672055106i
	-3.80154649871184 + 0.00000000000000i						-3.64077823958142 + 0.418648050048732i						3.67564614403499 + 0.414676672055108i
	-1.97956205086082 + 0.00000000000000i						-3.64077823958142 - 0.418648050048732i						3.67564614403499 - 0.414676672055108i
	-3.66711751773958 + 0.00000000000000i						-2.56289349174607 + 0.297360135247406i						2.17224888330477 + 0.00000000000000i
	3.66711751773956 + 0.00000000000000i						-2.56289349174607 - 0.297360135247406i						3.67677375031683 + 0.00000000000000i
	3.54030401466638 + 0.00000000000000i						-2.56289349174607 + 0.297360135247405i						3.67677375031682 + 0.00000000000000i
	3.62933996384081 + 0.00000000000000i						-2.56289349174607 - 0.297360135247405i						2.69064459236774 + 0.566483107796610i
	3.63377727993118 + 0.00000000000000i						4.43621460256377 + 0.00000000000000i						2.69064459236774 - 0.566483107796610i
	2.29384224804493 + 0.00000000000000i						-2.98996146519785 + 0.509774031672933i						3.52240816269058 + 0.432716664356226i
	2.30559706734533 + 0.00000000000000i						-2.98996146519785 - 0.509774031672933i						3.52240816269058 - 0.432716664356226i
	-3.62933996384081 + 0.00000000000000i						-3.62274121958359 + 0.210366214183497i						3.52240816269059 + 0.432716664356225i
	-3.63377727993119 + 0.00000000000000i						-3.62274121958359 - 0.210366214183497i						3.52240816269059 - 0.432716664356225i
	3.63377727993119 + 0.00000000000000i						4.43621460256377 + 0.00000000000000i						2.77520028416901 + 0.549223318891741i
	3.62933996384079 + 0.00000000000000i						1.44222051018560 + 0.00000000000000i						2.77520028416901 - 0.549223318891741i
	-3.66711751773962 + 0.00000000000000i						2.18341888426054 + 0.698081674408900i						3.32661310159657 + 0.458185146306641i
	-3.62933996384077 + 0.00000000000000i						2.18341888426054 - 0.698081674408900i						3.32661310159657 - 0.458185146306641i
	2.29384224804492 + 0.00000000000000i						4.19665470701829 + 0.363195167834900i						3.39416059844246 + 0.449066762297593i
	2.30559706734535 + 0.00000000000000i						4.19665470701829 - 0.363195167834900i						3.39416059844246 - 0.449066762297593i
	-3.63377727993118 + 0.00000000000000i						2.18341888426054 + 0.698081674408904i						3.39416059844246 + 0.449066762297591i
	-2.29384224804493 + 0.00000000000000i						2.18341888426054 - 0.698081674408904i						3.39416059844246 - 0.449066762297591i
	2.43688705852406 + 0.00000000000000i						4.19665470701827 + 0.363195167834897i						3.03169619948722 + 0.502756414352605i
	3.54030401466638 + 0.00000000000000i						4.19665470701827 - 0.363195167834897i						3.03169619948722 - 0.502756414352605i
	-3.54030401466639 + 0.00000000000000i						-2.95743206683061 + 0.257690570098890i						3.03169619948721 + 0.502756414352601i
	-2.30559706734535 + 0.00000000000000i						-2.95743206683061 - 0.257690570098890i						3.03169619948721 - 0.502756414352601i
	-2.29384224804494 + 0.00000000000000i						2.10039314931860 + 0.362837955159750i						3.15277845583518 + 0.483448086191915i
	2.43688705852406 + 0.00000000000000i						2.10039314931860 - 0.362837955159750i						3.15277845583518 - 0.483448086191915i
	-2.30559706734535 + 0.00000000000000i						4.18487319109094 + 0.182108828757992i						3.15277845583518 + 0.483448086191914i
	3.48934633883736 + 0.00000000000000i						4.18487319109094 - 0.182108828757992i						3.15277845583518 - 0.483448086191914i
	3.48934633883736 + 0.00000000000000i						2.68429707633973 + 0.851733992538746i						3.32661310159656 + 0.458185146306644i
	3.44102352020209 + 0.00000000000000i						2.68429707633973 - 0.851733992538746i						3.32661310159656 - 0.458185146306644i
	-3.54030401466634 + 0.00000000000000i						2.10039314931861 + 0.362837955159748i						-4.17808821106233 + 0.00000000000000i
	-3.48934633883736 + 0.00000000000000i						2.10039314931861 - 0.362837955159748i						3.45054922288262 + 0.00000000000000i
	3.44102352020213 + 0.00000000000000i						3.95155161733743 + 0.578584638995921i						2.59584626544264 + 0.00000000000000i
	2.50808925413396 + 0.00000000000000i						3.95155161733743 - 0.578584638995921i						2.59584626544264 + 0.00000000000000i
	2.50808925413394 + 0.00000000000000i						-2.95743206683060 + 0.257690570098887i						-1.90750649369102 + 0.799056105812401i
	-3.48934633883737 + 0.00000000000000i						-2.95743206683060 - 0.257690570098887i						-1.90750649369102 - 0.799056105812401i
	-2.43688705852406 + 0.00000000000000i						4.18487319109095 + 0.182108828757996i						-4.17808821106231 + 0.00000000000000i
	3.38053224598120 + 0.00000000000000i						4.18487319109095 - 0.182108828757996i						3.45054922288263 + 0.00000000000000i
	2.56815596210348 + 0.00000000000000i						2.68429707633972 + 0.851733992538745i						-1.76246700381477 + 0.00000000000000i
	2.56815596210349 + 0.00000000000000i						2.68429707633972 - 0.851733992538745i						-4.09374421677514 + 0.372325340800437i
	-3.44102352020213 + 0.00000000000000i						3.95155161733744 + 0.578584638995922i						-4.09374421677514 - 0.372325340800437i
	3.35471389354244 + 0.00000000000000i						3.95155161733744 - 0.578584638995922i						-2.39017684026376 + 0.637695372570175i
	3.38053224598120 + 0.00000000000000i						2.56289349174607 + 0.297360135247405i						-2.39017684026376 - 0.637695372570175i
	3.35471389354243 + 0.00000000000000i						2.56289349174607 - 0.297360135247405i						-2.17224888330477 + 0.00000000000000i
	-3.44102352020213 + 0.00000000000000i						3.91381097959774 + 0.194721298321014i						-1.76246700381478 + 0.00000000000000i
	2.62184811352579 + 0.00000000000000i						3.91381097959774 - 0.194721298321014i						-4.09374421677513 + 0.372325340800437i
	-2.43688705852405 + 0.00000000000000i						2.56289349174607 + 0.297360135247404i						-4.09374421677513 - 0.372325340800437i
	-3.38053224598119 + 0.00000000000000i						2.56289349174607 - 0.297360135247404i						-3.92520160877916 + 0.388312464575464i
	2.62184811352581 + 0.00000000000000i						3.91381097959774 + 0.194721298321013i						-3.92520160877916 - 0.388312464575464i
	-2.50808925413395 + 0.00000000000000i						3.91381097959774 - 0.194721298321013i						-3.92520160877916 + 0.388312464575464i
	-2.50808925413394 + 0.00000000000000i						2.98996146519785 + 0.509774031672931i						-3.92520160877916 - 0.388312464575464i
	3.24252986007363 + 0.00000000000000i						2.98996146519785 - 0.509774031672931i						-2.39017684026376 + 0.637695372570182i
	3.28813677008694 + 0.00000000000000i						3.64077823958143 + 0.418648050048731i						-2.39017684026376 - 0.637695372570182i
	3.28813677008693 + 0.00000000000000i						3.64077823958143 - 0.418648050048731i						-2.17224888330477 + 0.00000000000000i
	-2.56815596210348 + 4.98983189306395e-15i						3.62274121958358 + 0.210366214183498i						-3.94187998724118 + 0.00000000000000i
	-2.56815596210348 - 4.98983189306395e-15i						3.62274121958358 - 0.210366214183498i						-2.69064459236774 + 0.566483107796607i
	-3.35471389354243 + 0.00000000000000i						2.95743206683061 + 0.257690570098890i						-2.69064459236774 - 0.566483107796607i
	3.24252986007364 + 0.00000000000000i						2.95743206683061 - 0.257690570098890i						-2.69064459236774 + 0.566483107796608i
	-3.38053224598119 + 0.00000000000000i						2.95743206683060 + 0.257690570098887i						-2.69064459236774 - 0.566483107796608i
	-3.35471389354247 + 0.00000000000000i						2.95743206683060 - 0.257690570098887i						-3.94187998724117 + 0.00000000000000i
	-2.62184811352580 + 0.00000000000000i						2.98996146519785 + 0.509774031672933i						-2.77520028416902 + 0.549223318891742i
	-3.28813677008694 + 0.00000000000000i						2.98996146519785 - 0.509774031672933i						-2.77520028416902 - 0.549223318891742i
	2.74033272037122 + 0.00000000000000i						-3.29848450049413 + 0.00000000000000i						-3.67564614403499 + 0.414676672055107i
	3.15002215880760 + 0.00000000000000i						3.64077823958142 + 0.418648050048729i						-3.67564614403499 - 0.414676672055107i
	3.15002215880761 + 0.00000000000000i						3.64077823958142 - 0.418648050048729i						-3.67564614403499 + 0.414676672055110i
	-2.62184811352579 + 0.00000000000000i						3.62274121958359 + 0.210366214183499i						-3.67564614403499 - 0.414676672055110i
	-3.24252986007363 + 0.00000000000000i						3.62274121958359 - 0.210366214183499i						-2.77520028416901 + 0.549223318891743i
	-3.28813677008693 + 0.00000000000000i						3.29848450049413 + 0.00000000000000i						-2.77520028416901 - 0.549223318891743i
	2.74033272037123 + 0.00000000000000i						3.29848450049414 + 0.00000000000000i						-2.59584626544265 + 0.00000000000000i
	-3.24252986007364 + 0.00000000000000i						-3.29848450049414 + 0.00000000000000i						-3.52240816269058 + 0.432716664356227i
	3.13298946609076 + 0.00000000000000i						3.29848450049414 + 0.00000000000000i						-3.52240816269058 - 0.432716664356227i
	3.13298946609078 + 0.00000000000000i						-3.30652732837920 + 0.230484214901038i						-3.67677375031683 + 0.00000000000000i
	2.76079289575475 + 0.00000000000000i						-3.30652732837920 - 0.230484214901038i						-2.59584626544265 + 0.00000000000000i
	2.76079289575473 + 0.00000000000000i						-3.29848450049414 + 0.00000000000000i						-3.52240816269059 + 0.432716664356230i
	2.81120738797142 + 0.00000000000000i						-3.36762753036283 + 0.678907345119788i						-3.52240816269059 - 0.432716664356230i
	-2.76079289575476 + 0.00000000000000i						-3.36762753036283 - 0.678907345119788i						-3.67677375031681 + 0.00000000000000i
	2.81120738797143 + 0.00000000000000i						3.36762753036282 + 0.678907345119785i						-3.03169619948722 + 0.502756414352606i
	-2.74033272037123 + 0.00000000000000i						3.36762753036282 - 0.678907345119785i						-3.03169619948722 - 0.502756414352606i
	-2.74033272037123 + 0.00000000000000i						-3.36762753036283 + 0.678907345119784i						-3.03169619948722 + 0.502756414352605i
	-3.15002215880760 + 0.00000000000000i						-3.36762753036283 - 0.678907345119784i						-3.03169619948722 - 0.502756414352605i
	-3.15002215880755 + 0.00000000000000i						-3.36762753036283 + 0.678907345119785i						-3.15277845583519 + 0.483448086191916i
	-3.13298946609076 + 7.02166693715340e-16i						-3.36762753036283 - 0.678907345119785i						-3.15277845583519 - 0.483448086191916i
	-3.13298946609076 - 7.02166693715340e-16i						3.36762753036283 + 0.678907345119785i						-3.39416059844246 + 0.449066762297591i
	-2.81120738797143 + 0.00000000000000i						3.36762753036283 - 0.678907345119785i						-3.39416059844246 - 0.449066762297591i
	3.03646443337760 + 0.00000000000000i						3.36762753036282 + 0.678907345119784i						-3.39416059844246 + 0.449066762297590i
	2.80293093058094 + 0.00000000000000i						3.36762753036282 - 0.678907345119784i						-3.39416059844246 - 0.449066762297590i
	-2.76079289575476 + 0.00000000000000i						3.30652732837922 + 0.230484214901039i						-3.15277845583517 + 0.483448086191911i
	-2.81120738797144 + 0.00000000000000i						3.30652732837922 - 0.230484214901039i						-3.15277845583517 - 0.483448086191911i
	3.03880777357386 + 0.00000000000000i						3.30652732837922 + 0.230484214901037i						-3.32661310159656 + 0.458185146306642i
	-3.03646443337760 + 0.00000000000000i						3.30652732837922 - 0.230484214901037i						-3.32661310159656 - 0.458185146306642i
	-2.80293093058093 + 0.00000000000000i						-3.30652732837922 + 0.230484214901038i						-3.32661310159656 + 0.458185146306645i
	3.03880777357385 + 0.00000000000000i						-3.30652732837922 - 0.230484214901038i						-3.32661310159656 - 0.458185146306645i
	2.98225420666860 + 0.00000000000000i						-3.29848450049411 + 0.00000000000000i						-3.45054922288262 + 0.00000000000000i
	2.98355905287396 + 0.00000000000000i						-3.30652732837921 + 0.230484214901035i						-3.45054922288261 + 0.00000000000000i
	2.98355905287395 + 0.00000000000000i						-3.30652732837921 - 0.230484214901035i						2.94217965111205 + 0.00000000000000i
	-2.80293093058094 + 0.00000000000000i						3.30652732837922 + 0.230484214901038i						-2.94217965111205 + 0.00000000000000i
	-3.03880777357386 + 0.00000000000000i						3.30652732837922 - 0.230484214901038i						2.94217965111206 + 0.00000000000000i
	-3.03880777357386 + 0.00000000000000i						3.36762753036282 + 0.678907345119784i						-3.09840125923633 + 0.00000000000000i
	-2.98225420666859 + 4.55796076223843e-15i						3.36762753036282 - 0.678907345119784i						3.16545661050308 + 0.00000000000000i
	-2.98225420666859 - 4.55796076223843e-15i						3.30652732837921 + 0.230484214901039i						3.09840125923634 + 0.00000000000000i
	-2.98355905287395 + 0.00000000000000i						3.30652732837921 - 0.230484214901039i						-2.94217965111205 + 0.00000000000000i
	-2.98355905287396 + 0.00000000000000i						-3.36762753036282 + 0.678907345119784i						3.16545661050309 + 0.00000000000000i
	2.98225420666857 + 0.00000000000000i						-3.36762753036282 - 0.678907345119784i						3.09840125923634 + 0.00000000000000i
	2.80293093058093 + 0.00000000000000i						-3.30652732837921 + 0.230484214901037i						-3.09840125923633 + 0.00000000000000i
	3.03646443337760 + 0.00000000000000i						-3.30652732837921 - 0.230484214901037i						-3.16545661050308 + 0.00000000000000i
	-3.03646443337760 + 0.00000000000000i						3.29848450049413 + 0.00000000000000i						-3.16545661050309 + 0.00000000000000i

## Sheet: Fig. 2(c)-(d), Fig. 3(c)-(d)
Theoretical voltage distribution for ST effect(mV)
		13.5	0.1	8.8	0.1	5.8	0.1	4.7	0.3	2.7	0.5	1.2	0.8
		0.1	0.3	0.2	0.4	0.2	0.3	0.1	0.3	0.1	0.3	0	0.5
		11.2	0.2	7.4	0.1	5.1	0.1	4.4	0.2	2.4	0.4	2	0.7
		0.2	0.6	0.3	0.9	0.4	0.5	0.3	0.4	0.2	0.6	0.1	1.8
		9.2	0.3	6.1	0.4	4.5	0.1	3.9	0.3	2.3	0.4	1.4	0.6
		0.1	1	0.4	1.7	0.9	0.7	0.6	0.6	0.2	1.4	0.1	1.8
		7.2	0.6	4.6	0.9	3.4	0	3.7	0.4	2.4	0.4	1.4	0.6
		0.7	0.1	0.4	0.3	0.4	0.4	0.4	0.5	0.9	0.5	1.9	2.5
		4.7	0.1	3.3	0.3	2.3	0.5	1.9	0.7	1.8	0.6	2.5	1.1
		0.9	0.2	0.5	0.4	0.4	0.4	0.5	0.4	0.6	1	0.8	3.7
		2.4	0.1	1.5	0.2	1.4	0.2	0.8	0.2	0.8	0.2	0.7	0.4
		1	0.2	0.7	0.4	0.5	0.4	0.5	2.5	0.6	3.3	0.5	5.4
Theoretical voltage distribution for SS effect(uV)
		28	46	28	38	16	23	10	13	4	4	1	17
		57	5	55	60	47	42	46	18	21	3	8	18
		7	63	35	7	27	34	24	8	18	8	9	18
		68	6	57	17	16	39	47	30	3	17	7	44
		35	28	34	38	51	28	32	29	54	19	22	11
		14	5	4	22	62	75	87	67	116	55	62	78
		24	33	22	78	37	65	100	44	74	2	18	30
		46	4	51	104	95	87	8	88	89	102	138	74
		3	10	9	23	26	55	50	117	87	86	54	114
		46	43	34	99	33	30	6	42	8	30	96	53
		4	10	7	24	18	51	41	82	84	94	190	155
		34	42	15	86	12	124	49	128	101	56	185	300
Experimental voltage distribution for ST effect(mV)
		16.4	7.2	10.69	7.2	10.3	7.38	9.4	7.3	9.6	7.4	9.3	7.7
		7.3	8.4	7.25	8.28	7.2	8.8	7.7	8.7	7.7	8.6	7.7	8.9
		11.9	7.3	9.8	7.3	9.4	7.3	9.2	7.3	9.34	7.7	9.6	7.7
		7.7	9.1	7.7	9.1	7.7	9.2	7.7	9.1	7.7	9.1	7.7	9.3
		11.6	7.7	9.5	7.7	9.34	7.7	9.46	7.7	9.43	7.7	9.8	7.7
		7.7	9.2	7.7	9.1	7.7	9.2	7.7	9.2	7.7	9.44	7.7	10.8
		11.6	7.7	9.5	7.7	9.3	7.7	9.6	7.7	9.5	7.7	9.6	7.7
		7.7	9.2	7.7	9.4	7.7	9.5	7.7	9.5	7.7	9.96	7.7	11.7
		11.5	7.7	9.7	7.7	9.3	7.7	9.5	7.7	9.6	7.7	9.7	7.7
		7.7	9.5	7.7	9.7	7.7	9.8	7.7	10	7.7	10.3	7.7	13.7
		10.8	7.7	9.4	7.7	9.3	7.7	9.26	7.7	9.42	7.7	9.7	7.7
		7.7	10.6	7.7	11.3	7.7	11	7.7	12	7.7	12.7	7.7	16.7
Experimental voltage distribution for SS effect(uV)
		166	169	167	152	155	177	163	161	159	164	155	158
		165	159	165	153	160	165	163	165	162	165	157	163
		166	165	159	165	162	159	165	163	165	162	158	162
		164	167	156	165	162	164	159	165	157	165	160	159
		165	162	164	159	157	154	165	162	160	165	159	162
		162	169	165	162	162	158	165	160	164	165	162	160
		162	171	161	172	162	153	164	165	180	167	166	164
		158	172	161	173	157	170	150	153	166	161	163	156
		178	170	166	175	163	164	163	167	169	180	163	172
		175	172	167	181	173	191	180	178	202	181	167	173
		169	175	177	178	173	178	167	167	172	198	202	203
		172	178	182	178	202	191	186	183	189	178	206	272

## Sheet: Fig. 4(c)-(d)
The voltages (corner, edge and bulk) with the frequency for the hybrid second-order SS effects(mV).												The voltages (corner, edge and bulk) with the frequency for the hybrid second-order ST effects(mV).
Frequency (Hz)	corner	edge	bulk									Frequency (Hz)	corner	edge	bulk
1000000	0.000945101	0.000945101	0.00285824									1000000	0.000187057	0.000187057	0.0354293
1040400	0.000888349	0.000888349	0.00841338									1040400	0.000836334	0.000836334	0.132995
1080810	0.000595141	0.000595141	0.0403247									1080810	0.000835792	0.000835792	0.52066
1121210	0.000660228	0.000660228	0.0276355									1121210	0.000750196	0.000750196	2.34436
1161620	0.00062834	0.00113851	0.0105767									1161620	0.000234879	0.000234879	2.20288
1202020	0.000286968	0.00220011	0.0015624									1202020	0.000693645	0.000693645	1.86413
1242420	0.000881293	0.00789615	0.0137631									1242420	0.035809	0.000566735	0.441095
1282830	0.00243697	0.0151913	0.0273078									1282830	0.097892	0.000975677	1.45472
1323230	0.00783247	0.00426127	0.0073223									1323230	0.485266	0.0359264	0.102006
1363640	0.0136142	0.00111496	0.000859878									1363640	1.92153	0.132979	0.000820298
1404040	0.00422912	0.000275288	0.000275288									1404040	0.242799	0.520332	0.000508418
1444440	0.000558415	0.00030333	0.00030333									1444440	2.20313	0.881546	0.000489152
1484850	0.000253637	0.00216678	0.000253637									1484850	1.80701	0.273971	0.000842782
1525250	0.000304898	0.00987061	0.000304898									1525250	0.969338	0.0177963	0.000175123
1565660	0.000492129	0.0215367	0.000492129									1565660	0.220484	0.000219854	0.000219854
1606060	0.000379992	0.0131343	0.000379992									1606060	0.00025605	0.00025605	0.00025605
1646460	0.000931042	0.00284418	0.000931042									1646460	0.000451844	0.000451844	0.000451844
1686870	0.000487187	0.00813976	0.000997358									1686870	0.000848242	0.000848242	0.000848242
1727270	0.000266335	0.00154176	0.00217948									1727270	0.000823028	0.000823028	0.000823028
1767680	0.00250868	0.000914393	0.00780171									1767680	0.0794496	0.0353967	0.000154424
1808080	0.00608349	0.000981774	0.00735892									1808080	0.176671	0.132618	0.000459332
1848480	0.0196264	0.000494983	0.0038111									1848480	0.70542	0.520398	0.000574188
1888890	0.0268565	0.000200007	0.000455093									1888890	0.0885808	1.58638	0.00047512
1929290	0.032218	0.000332258	0.000332258									1929290	0.969854	0.273819	0.000691174
1969700	0.029165	0.000467848	0.000467848									1969700	0.441194	0.0182863	0.000665176
2010100	0.0248686	0.000635406	0.000635406									2010100	0.0884685	0.000362786	0.000362786
2050510	0.00798856	0.000335991	0.000335991									2050510	0.000488486	0.000488486	0.000488486
2090910	0.0146723	0.000642559	0.000642559									2090910	0.0794091	0.000113938	0.000113938
2131310	0.00711724	0.000740094	0.000740094									2131310	0.882043	0.000985657	0.000985657
2171720	0.001575	0.000299572	0.000299572									2171720	2.29981	0.000250452	0.000250452
2212120	0.000205676	0.000205676	0.000205676									2212120	1.32178	0.000195595	0.000195595
2252530	0.000367008	0.000367008	0.000367008									2252530	0.220699	0.000435169	0.000435169
2292930	0.0003869	0.0003869	0.000897072									2292930	1.40997	0.000278307	0.000278307
2333330	0.00048175	0.00048175	0.00239489									2333330	0.0886464	0.000540719	0.000540719
2373740	0.000557072	0.000557072	0.00840096									2373740	0.000405544	0.000405544	0.000405544
2414140	0.000176964	0.000176964	0.0122298									2414140	0.000956467	0.000956467	0.000956467
2454550	0.000336234	0.000336234	0.00435383									2454550	0.0141442	0.000928299	0.000928299
2494950	0.000820913	0.000820913	0.001076									2494950	0.35257	0.000147409	0.000147409
2535350	0.00152927	0.000126298	0.000126298									2535350	1.32235	0.0139799	0.000764072
2575760	0.0136903	0.0200674	0.000935969									2575760	0.440871	0.0443951	0.000342207
2616160	0.0581516	0.0390202	0.000757298									2616160	2.20312	0.0445334	0.000480552
2656570	0.0961969	0.0834426	0.000539748									2656570	4.40588	0.220857	0.000593084
2696970	0.184434	0.128164	0.000620673									2696970	7.93046	1.65262	0.000948463
2737370	0.220514	0.163586	0.000313555									2737370	12.9016	2.47801	0.0357183
2777780	0.258233	0.170367	0.00102314									2777780	15.1594	2.82781	0.133143
2818180	0.272017	0.172293	0.00287992									2818180	16.4383	2.795	0.520195
2858590	0.268288	0.170554	0.00811716									2858590	16.7092	2.58236	0.881788
2898990	0.261408	0.167592	0.0105174									2898990	16.4722	2.2951	0.92581
2939390	0.253319	0.164158	0.0153382									2939390	16.0622	2.01446	0.903669
2979800	0.246332	0.160988	0.0126566									2979800	14.5382	0.881786	0.872975
3020200	0.223862	0.147336	0.0102274									3020200	12.3355	0.793651	0.661493
3060610	0.192026	0.128254	0.00708837									3060610	8.81083	0.484842	0.387926
3101010	0.159885	0.0961131	0.00173139									3101010	4.84603	0.264532	0.141184
3141410	0.127974	0.0514478	0.000430693									3141410	2.20364	0.0670785	0.000999172
3181820	0.0711378	0.0137435	0.000989184									3181820	0.440783	0.0354963	0.000254009
3222220	0.0320197	0.000133965	0.000133965									3222220	0.0353716	0.0353716	0.000129341
3262630	0.000896651	0.000896651	0.000896651									3262630	0.00060508	0.00060508	0.00060508
3303030	0.000921958	0.000921958	0.000921958									3303030	0.00089368	0.00089368	0.00089368
3343430	0.000816565	0.000816565	0.000816565									3343430	0.000702258	0.000702258	0.000702258
3383840	0.000188841	0.000188841	0.000188841									3383840	0.00027139	0.0355137	0.00027139
3424240	0.000335684	0.00224883	0.000335684									3424240	0.000432025	0.132591	0.000432025
3464650	0.000401821	0.00996754	0.000401821									3464650	0.0357569	1.12827	0.000514653
3505050	0.000711755	0.0281335	0.000711755									3505050	0.0978998	2.87323	0.000983474
3545450	0.000222898	0.0136149	0.000222898									3545450	0.440769	2.62139	0.000240764
3585860	0.000749105	0.00266225	0.000749105									3585860	0.529504	1.45461	0.000869971
3626260	0.000706257	0.0167767	0.000196086									3626260	0.242971	0.23416	0.000680288
3666670	0.00228267	0.00834095	0.000688382									3666670	0.0180598	1.85066	0.000438645
3707070	0.00679436	0.00373333	0.000544757									3707070	0.000271831	0.969435	0.000271831
3747470	0.016744	0.000801147	0.000801147									3747470	0.000485428	0.22075	0.000485428
3787880	0.00393211	0.000743533	0.000743533									3787880	0.0357761	0.00053382	0.00053382
3828280	0.00116843	0.000913349	0.000913349									3828280	0.0971249	0.00020855	0.00020855
3868690	0.00090183	0.00090183	0.00090183									3868690	0.441159	0.000630557	0.000630557
3909090	0.000400747	0.000400747	0.000400747									3909090	0.969467	0.000303569	0.000303569
3949490	0.000728871	0.000728871	0.000728871									3949490	0.242737	0.000446157	0.000446157
3989900	0.000278029	0.000278029	0.0007882									3989900	1.85084	0.000624688	0.000624688
4030300	0.000127487	0.000127487	0.00204063									4030300	0.925437	0.000326626	0.000326626
4070710	0.000769667	0.000769667	0.0082947									4070710	0.220626	0.000361397	0.000361397
4111110	0.00055002	0.00055002	0.0166204									4111110	0.000655382	0.000655382	0.000655382
4151520	0.0520593	0.00053193	0.0152631									4151520	0.000338753	0.000338753	0.035581
4191920	0.00888568	0.00091425	0.0109901									4191920	0.000841939	0.000841939	0.133001
4232320	0.0132756	0.00064888	0.00422008									4232320	0.000984397	0.000984397	0.520808
4272730	0.029353	0.00116607	0.0006559									4272730	0.000757224	0.000757224	0.881814
4313130	0.0168164	0.00278664	0.000873498									4313130	0.000409489	0.000409489	1.14578
4353540	0.010008	0.00834997	0.00082494									4353540	0.000625662	0.035868	0.934546
4393940	0.00521059	0.0133733	0.000619049									4393940	0.000196992	0.12795	0.299756
4434340	0.00026463	0.00421846	0.00026463									4434340	0.000915677	0.52955	0.141885
4474750	0.000315939	0.000571025	0.000315939									4474750	0.000891688	1.32248	0.000891688
4515150	0.000897861	0.000897861	0.000897861									4515150	0.000835985	0.322422	0.000835985
4555560	0.000125807	0.000125807	0.000125807									4555560	0.000334655	0.0179558	0.000334655
4595960	0.000540911	0.000540911	0.000540911									4595960	0.000634921	0.000634921	0.000634921
4636360	0.000251134	0.000251134	0.000251134									4636360	0.000120261	0.000120261	0.000120261
4676770	0.000980813	0.000980813	0.000980813									4676770	0.000482733	0.000482733	0.000482733
4717170	0.000741425	0.000741425	0.000741425									4717170	0.000381447	0.000381447	0.000381447
4757580	0.000550424	0.000550424	0.000550424									4757580	0.000245336	0.000245336	0.000245336
4797980	0.00052398	0.00052398	0.00282398									4797980	0.00026089	0.00026089	0.00026089
4838380	0.000153657	0.000153657	0.0231537									4838380	0.000480597	0.000480597	0.000480597
4878790	0.000713775	0.000713775	0.00521377									4878790	0.000184806	0.000184806	0.000184806
4919190	0.000138188	0.000138188	0.000238188									4919190	0.000638671	0.000638671	0.000638671
4959600	0.000164301	0.000164301	0.000164301									4959600	0.000523832	0.000523832	0.000523832
5000000	0.000569485	0.000569485	0.000569485									5000000	0.000726354	0.000726354	0.000726354

## Sheet: Fig. 6(d)
Experimental voltage distribution for STT effect(mV)
	layer 1(top)	7.02	8.93	3.48	7.97	3.32	8.29	3.6	11.07	3.29	8.9	3.52	18.22
		8.86	3.33	6.19	3.32	6.24	3.23	6.11	3.29	6.09	3.24	7.91	3.8
		3.58	6.03	3.39	6.29	3.23	6.31	3.28	6.23	3.3	6.26	3.44	8.93
		8.95	3.35	6.2	3.25	6.34	3.44	6.05	3.24	6.07	3.32	7.77	3.28
		3.43	6.1	3.34	6.27	3.24	6.34	3.23	6.29	3.43	6.25	3.24	8.48
		8.92	3.35	6.21	3.36	6.28	3.25	6.33	3.4	6.08	3.39	6.25	3.81
		3.56	6.09	3.37	6.22	3.29	6.13	3.24	6.18	3.24	6.3	3.26	7.87
		8.97	3.35	6.06	3.26	6.22	3.24	6.21	3.27	6.26	3.23	6.15	3.25
		3.55	7.77	3.3	6.16	3.29	6.26	3.33	6.33	3.35	6.24	3.37	9.1
		9.06	3.27	6.11	3.28	6.21	3.37	6.31	3.25	6.15	3.38	6.25	3.42
		3.5	8.21	3.25	6.17	3.23	6.1	3.27	6.16	3.28	6.25	3.27	9.07
		20.1	3.5	10.02	3.29	10.93	3.48	8.06	3.5	9.85	3.53	8.9	7.24
	layer 2	10.85	4.31	9.19	4.26	8.29	4.51	8.36	4.45	8.18	4.44	8.32	3.6
		4.92	4.13	3.31	4.21	3.5	4.19	3.34	4.02	3.49	4.02	3.53	8.16
		9.02	3.31	4.04	3.51	4.25	3.38	4.12	3.29	4.15	3.27	4.13	4.85
		4.74	4.07	3.38	4.05	3.54	4.05	3.34	3.96	3.39	4.24	3.55	8.43
		7.93	3.51	4.02	3.54	4.17	3.27	4.19	3.3	4.11	3.31	4.18	4.78
		4.52	4.08	3.33	4.24	3.31	4.2	3.36	4.1	3.41	4.24	3.31	8.33
		8.16	3.53	4.22	3.55	3.96	3.28	4.16	3.51	4.14	3.43	4.11	4.54
		4.7	4.06	3.43	4	3.31	3.95	3.44	4.18	3.44	4.02	3.44	8.16
		8.43	3.46	4.23	3.25	4.12	3.33	4.24	3.29	4.01	3.41	4.21	4.85
		4.45	4.13	3.44	4.02	3.44	4.23	3.31	3.97	3.49	4.16	3.43	8.94
		8.14	3.28	4.03	3.35	4.06	3.45	4.13	3.45	4.01	3.33	4.25	4.52
		3.5	7.97	4.28	8.22	4.44	8.27	4.28	8.29	4.37	9.18	4.29	10.74
	layer 3	9.03	4.67	3.86	4.68	3.74	4.73	3.66	4.65	3.65	7.64	3.69	12
		5.76	3.77	4.08	3.78	3.89	3.83	3.95	3.97	4.13	3.99	3.92	3.71
		3.82	3.92	3.82	3.95	3.86	4.14	3.91	3.99	3.86	3.94	3.75	7.16
		4.74	3.81	4.02	3.97	4.1	3.95	4.11	3.92	3.99	3.98	4.05	3.7
		3.8	4.13	3.76	3.85	3.79	3.85	3.85	3.91	3.86	3.97	3.8	4.64
		4.57	3.85	4.13	3.74	4.09	3.74	4.15	3.73	3.95	3.7	4.09	3.94
		3.8	4.09	3.85	3.97	3.83	3.99	3.83	3.91	3.8	3.94	3.86	4.79
		4.57	3.81	3.93	3.95	4.02	3.87	3.93	3.87	4.15	3.75	3.92	3.85
		3.9	3.99	3.77	3.91	4	3.94	3.84	4.05	3.84	4.15	3.91	4.8
		7.73	3.99	4.14	3.98	4.06	3.83	3.9	3.98	4.07	3.84	3.86	3.78
		3.86	3.89	3.91	4.14	3.99	3.97	3.75	3.86	3.9	4.01	3.87	5.96
		12	3.67	4.76	3.76	4.58	3.69	4.63	3.7	4.79	3.73	6.45	8.99
	layer 4	11.99	3.85	7.3	3.82	4.74	3.66	4.78	3.89	4.61	3.78	6.23	8.85
		3.9	3.89	3.96	4.04	3.81	3.98	3.87	3.97	3.95	4.13	3.95	6.15
		7.8	3.91	3.97	3.85	3.95	3.72	3.99	3.9	3.9	3.86	3.9	3.73
		3.88	4.04	3.77	3.92	3.94	3.94	3.79	4.02	3.99	4.11	3.96	4.56
		4.6	3.71	3.93	3.74	3.94	3.98	4.08	3.7	4.07	3.81	3.93	3.7
		3.86	4.09	3.97	4.04	3.88	4.11	3.73	4.05	3.74	3.97	3.95	4.69
		4.82	4	4.06	3.94	3.99	3.75	3.88	3.8	4.11	3.88	4.09	3.92
		3.7	3.98	3.96	4.05	3.79	4.01	3.92	3.93	3.98	4.12	3.76	4.64
		4.68	3.8	3.96	3.84	4.1	3.79	3.96	3.84	4.02	3.74	4.14	3.89
		3.66	3.86	3.89	4.13	3.87	4.12	3.87	4.04	3.82	3.86	3.78	7.2
		5.62	3.77	3.86	3.88	3.87	3.72	3.94	3.94	3.98	3.82	4.08	3.87
		9.05	5.32	3.93	4.62	3.73	4.79	3.86	4.72	3.86	6.93	3.89	12.02
	layer 5	3.72	8.18	4.35	8.43	4.54	8.44	4.28	8.33	4.55	8.18	4.26	10.11
		8.15	3.35	4.04	3.46	4.18	3.36	4.17	3.37	4.1	3.38	4.17	4.52
		4.46	4.15	3.44	3.98	3.27	4.14	3.52	3.97	3.29	3.96	3.49	8.89
		8.16	3.4	4.08	3.32	4.23	3.26	3.98	3.55	4.09	3.45	3.98	4.92
		4.8	4.11	3.28	4.23	3.54	4.02	3.41	4.15	3.47	3.98	3.4	8.06
		8.15	3.36	4.02	3.39	4.13	3.51	4.12	3.32	4.15	3.31	4.05	4.29
		4.35	4.18	3.54	4.21	3.54	4.09	3.46	3.98	3.51	4.11	3.48	8.37
		8.44	3.33	4.16	3.48	4.05	3.25	4.04	3.32	4.18	3.44	4.04	4.77
		4.88	4.14	3.45	3.96	3.52	4.09	3.43	4.22	3.44	4.06	3.5	8.27
		8.55	3.53	4.05	3.48	3.95	3.5	4.01	3.32	4.03	3.43	4	4.83
		4.84	4.05	3.26	4.16	3.39	4.21	3.45	4.09	3.35	4.2	3.51	8.06
		9.97	4.49	8.92	4.51	8.19	4.34	8.36	4.52	8.4	4.46	8.43	3.47
	layer 6	19.33	3.4	10.91	3.38	8.03	3.58	8.08	3.74	8.11	3.42	8.51	7.81
		3.4	6.12	3.28	6.1	3.35	6.19	3.33	6.22	3.28	6.26	3.25	8.87
		11.4	3.36	6.27	3.26	6.14	3.23	6.14	3.35	6.09	3.25	6.25	3.47
		3.67	6.2	3.34	6.17	3.27	6.09	3.4	6.12	3.25	6.06	3.42	8.48
		8.88	3.35	6.13	3.25	6.05	3.42	6.08	3.28	6.24	3.24	6.21	3.55
		3.4	6	3.24	6.13	3.23	6.34	3.23	6.28	3.26	6.13	3.23	8.52
		8.44	3.29	6.06	3.3	6.06	3.27	6.32	3.43	6.15	3.26	6.18	3.47
		3.68	6.23	3.25	6.09	3.25	6.29	3.35	6.18	3.28	6.09	3.43	8.99
		8.91	3.4	6.26	3.43	6.33	3.44	6.27	3.24	6.19	3.41	6.27	3.67
		3.43	6.22	3.23	6.32	3.37	6.31	3.39	6.17	3.24	6.24	3.33	11.03
		8.4	3.43	6.32	3.33	6.27	3.4	6.05	3.24	6.18	3.41	6.24	3.62
		7.9	8.73	3.42	7.65	3.36	9.25	3.47	8.13	3.25	10.93	3.7	20.03

## Sheet: Fig. 6(e)
	Experimental voltage distribution for SSS effect(mV)
1.3
0		layer 1(top)	1.3	1.35	1.19	1.22	1.13	1.44	1.2	1.43	1.19	1.32	1.5	1.45
0			1.16	1.45	1.3	1.36	1.28	1.42	1.12	1.3	1.39	1.27	1.31	1.18
0			1.19	1.4	1.27	1.45	1.13	1.28	1.47	1.13	1.42	1.25	1.47	1.43
0			1.3	1.21	1.44	1.39	1.43	1.35	1.23	1.25	1.42	1.43	1.22	1.28
0			1.27	1.33	1.37	1.18	1.46	1.45	1.46	1.25	1.13	1.47	1.46	1.45
0			1.38	1.19	1.42	1.47	1.29	1.16	1.13	1.22	1.45	1.14	1.34	1.36
0			1.23	1.17	1.12	1.25	1.33	1.34	1.26	1.22	1.15	1.25	1.4	1.42
0			1.41	1.37	1.15	1.34	1.48	1.13	1.22	1.39	1.43	1.48	1.14	1.54
0			1.45	1.45	1.32	1.38	1.27	1.15	1.25	1.17	1.31	1.27	1.33	1.79
0			1.4	1.39	1.43	1.43	1.2	1.45	1.4	1.41	1.13	1.26	1.44	1.85
1.45			1.24	1.42	1.22	1.24	1.43	1.32	1.28	1.23	1.17	1.16	1.3	1.99
			1.45	1.5	1.47	1.55	1.48	1.6	1.55	1.58	1.85	1.78	2.05	2.23
1.3
0		layer 2	1.27	1.25	1.2	1.45	1.24	1.37	1.26	1.45	1.24	1.36	1.33	1.46
0			1.14	1.31	1.19	1.35	1.44	1.18	1.46	1.45	1.38	1.21	1.39	1.24
0			1.13	1.34	1.14	1.44	1.38	1.34	1.4	1.14	1.4	1.39	1.31	1.22
0			1.46	1.22	1.18	1.27	1.17	1.47	1.39	1.37	1.33	1.24	1.16	1.4
0			1.31	1.19	1.38	1.18	1.27	1.36	1.24	1.38	1.43	1.25	1.22	1.34
0			1.39	1.27	1.17	1.23	1.36	1.24	1.31	1.42	1.28	1.3	1.45	1.37
0			1.33	1.25	1.2	1.14	1.24	1.28	1.35	1.32	1.47	1.19	1.33	1.37
0			1.39	1.18	1.28	1.14	1.34	1.13	1.3	1.42	1.21	1.22	1.31	1.46
0			1.23	1.44	1.29	1.13	1.2	1.31	1.36	1.14	1.37	1.23	1.46	1.16
0			1.43	1.28	1.15	1.32	1.19	1.48	1.2	1.39	1.33	1.27	1.21	1.34
1.45			1.3	1.36	1.3	1.32	1.19	1.38	1.47	1.36	1.22	1.29	1.45	1.85
			1.2	1.45	1.25	1.34	1.36	1.42	1.24	1.44	1.15	1.44	1.82	1.79
1.3		layer 3
0			1.23	1.17	1.22	1.25	1.33	1.45	1.27	1.23	1.25	1.25	1.4	1.42
0			1.27	1.37	1.41	1.31	1.25	1.22	1.12	1.43	1.41	1.43	1.27	1.43
0			1.14	1.39	1.47	1.4	1.35	1.3	1.4	1.14	1.46	1.31	1.15	1.13
0			1.33	1.26	1.47	1.33	1.39	1.17	1.39	1.31	1.48	1.14	1.16	1.13
0			1.23	1.32	1.33	1.4	1.3	1.27	1.2	1.2	1.27	1.47	1.47	1.28
0			1.27	1.38	1.2	1.45	1.34	1.33	1.26	1.45	1.28	1.36	1.33	1.14
0			1.33	1.34	1.23	1.2	1.24	1.41	1.21	1.31	1.24	1.14	1.29	1.47
0			1.23	1.33	1.36	1.34	1.23	1.29	1.15	1.16	1.28	1.47	1.35	1.35
0			1.17	1.15	1.33	1.29	1.17	1.36	1.2	1.43	1.4	1.23	1.2	1.36
0			1.48	1.25	1.19	1.34	1.42	1.39	1.29	1.14	1.39	1.46	1.37	1.81
1.45			1.16	1.13	1.46	1.19	1.22	1.19	1.31	1.17	1.48	1.18	1.21	1.29
			1.31	1.27	1.34	1.21	1.25	1.31	1.25	1.35	1.43	1.25	1.22	1.72
1.3		layer 4
0			1.27	1.35	1.45	1.24	1.24	1.19	1.15	1.34	1.41	1.33	1.27	1.43
0			1.32	1.4	1.41	1.31	1.31	1.2	1.17	1.25	1.41	1.35	1.31	1.42
0			1.32	1.33	1.33	1.14	1.14	1.42	1.37	1.4	1.2	1.26	1.28	1.34
0			1.19	1.13	1.15	1.19	1.28	1.3	1.45	1.44	1.24	1.45	1.35	1.45
0			1.2	1.3	1.19	1.12	1.2	1.16	1.3	1.36	1.29	1.44	1.23	1.44
0			1.29	1.27	1.4	1.47	1.45	1.25	1.3	1.32	1.25	1.34	1.28	1.21
0			1.2	1.2	1.25	1.42	1.37	1.42	1.12	1.44	1.15	1.44	1.36	1.46
0			1.46	1.2	1.42	1.28	1.16	1.16	1.19	1.16	1.3	1.2	1.42	1.28
0			1.22	1.28	1.17	1.48	1.25	1.35	1.4	1.15	1.22	1.21	1.23	1.44
0			1.46	1.45	1.37	1.41	1.23	1.39	1.34	1.13	1.32	1.12	1.36	1.29
1.45			1.41	1.23	1.19	1.3	1.23	1.38	1.41	1.24	1.13	1.15	1.3	1.33
			1.25	1.27	1.17	1.37	1.19	1.25	1.37	1.31	1.37	1.2	1.39	1.62
1.3
0			1.2	1.31	1.45	1.44	1.54	1.33	1.32	1.39	1.4	1.32	1.38	1.43
0		layer 5	1.47	1.13	1.43	1.18	1.39	1.29	1.33	1.4	1.27	1.22	1.42	1.12
0			1.19	1.23	1.2	1.38	1.25	1.18	1.33	1.45	1.32	1.17	1.46	1.46
0			1.18	1.23	1.14	1.14	1.46	1.23	1.13	1.23	1.16	1.32	1.35	1.37
0			1.3	1.42	1.36	1.38	1.39	1.17	1.46	1.19	1.17	1.17	1.3	1.22
0			1.3	1.17	1.31	1.16	1.13	1.24	1.34	1.15	1.2	1.43	1.32	1.39
0			1.14	1.41	1.31	1.47	1.39	1.36	1.36	1.33	1.16	1.13	1.48	1.36
0			1.25	1.43	1.21	1.33	1.45	1.31	1.27	1.32	1.15	1.43	1.35	1.22
0			1.33	1.32	1.43	1.22	1.25	1.41	1.37	1.35	1.19	1.2	1.43	1.31
0			1.48	1.13	1.42	1.28	1.15	1.33	1.29	1.34	1.37	1.39	1.3	1.14
1.45			1.28	1.3	1.13	1.45	1.43	1.14	1.27	1.28	1.31	1.14	1.13	1.36
			1.23	1.34	1.37	1.34	1.25	1.25	1.16	1.18	1.24	1.47	1.35	1.55
1.3
0			1.39	1.18	1.27	1.14	1.33	1.23	1.35	1.42	1.25	1.22	1.32	1.46
0		layer 6	1.14	1.46	1.31	1.17	1.14	1.24	1.24	1.42	1.27	1.31	1.18	1.12
0			1.13	1.12	1.28	1.4	1.28	1.48	1.23	1.44	1.21	1.22	1.24	1.45
0			1.33	1.42	1.13	1.31	1.37	1.34	1.26	1.15	1.46	1.26	1.16	1.37
0			1.24	1.13	1.3	1.15	1.21	1.35	1.43	1.29	1.41	1.3	1.27	1.42
0			1.2	1.31	1.44	1.44	1.44	1.34	1.31	1.39	1.39	1.31	1.38	1.43
0			1.45	1.36	1.45	1.43	1.29	1.41	1.13	1.38	1.14	1.29	1.4	1.16
0			1.37	1.39	1.22	1.14	1.2	1.34	1.21	1.41	1.45	1.18	1.45	1.37
0			1.25	1.22	1.17	1.35	1.19	1.26	1.38	1.31	1.36	1.2	1.39	1.32
0			1.26	1.34	1.12	1.44	1.43	1.18	1.28	1.32	1.46	1.35	1.24	1.31
1.45			1.19	1.44	1.23	1.25	1.39	1.14	1.21	1.24	1.32	1.34	1.44	1.23
			1.16	1.23	1.35	1.25	1.22	1.19	1.46	1.27	1.45	1.28	1.21	1.48
